# Supplementary material for: N,N-Bis(diphenyl­thio­phosphino­yl)-4-ethyl­aniline
Source: Acta Crystallogr Sect E Struct Rep Online. 2012 Nov 30;68(Pt 12):o3491–2. doi: 10.1107/S1600536812048416 (PMC3589063; doi:10.1107/S1600536812048416)
Supplement: Supplementary file 1 [file e-68-o3491-sup1.cif]

##############################################################################
#                                                                            #
# This CIF contains the data in a paper accepted for publication in          #
# Acta Crystallographica Section E. It conforms to the requirements of       #
# Notes for Authors for Acta Crystallographica Section E, and has been       #
# peer reviewed under the auspices of the IUCr Commission on Journals.       #
#                                                                            #
# Full details of the Crystallographic Information File format               #
# are given in the paper "The Crystallographic Information File (CIF):       #
# a New Standard Archive File for Crystallography" by S. R. Hall, F. H.      #
# Allen and I. D. Brown [Acta Cryst. (1991), A47, 655-685].                  #
#                                                                            #
# The current version of the core CIF dictionary is obtainable from          #
# ftp://ftp.iucr.org/pub/cif_core.dic.                                       #
#                                                                            #
# Software is freely available for graphical display of the structure(s)     #
# in this CIF. For information consult the CIF software page                 #
# http://www.iucr.org/resources/cif/software.                                #
#                                                                            #
# This file may be used for bona fide research purposes within the           #
# scientific community so long as proper attribution is given to the journal # 
# article from which it was obtained.                                        #
#                                                                            #
##############################################################################
data_global
_audit_creation_method     'WinGX routine CIF_UPDATE'
_audit_conform_dict_name     cif_core.dic
_audit_conform_dict_version     2.4
_journal_date_recd_electronic     2012-11-06
_journal_date_accepted     2012-11-26
_journal_name_full     'Acta Crystallographica, Section E'
_journal_year     2012
_journal_volume     68
_journal_issue     12
_journal_page_first     o3491
_journal_page_last     o3492
_journal_paper_category     QO
_journal_paper_doi     10.1107/S1600536812048416
_journal_coeditor_code     FJ2607
_publ_contact_author_name     'Omondi, Bernard'
_publ_contact_author_address
;
School of Chemistry and Physics,
University of KwaZulu-Natal,
Westville Campus,
Private Bag X54001,
Durban 4000,
South Africa
;
_publ_contact_author_email     'owaga@ukzn.ac.za'
_publ_contact_author_fax     '27(031)2603091'
_publ_contact_author_phone     '27(031)2607323'
_publ_section_title
;
<i>N</i>,<i>N</i>-Bis(diphenylthiophosphinoyl)-4-ethylaniline
;
loop_
    _publ_author_name
    _publ_author_address
    'Ajibade, Peter A.'
;
Department of Chemistry,
University of Fort Hare,
Private Bag X1314,
Alice 5700,
South Africa
;
    'Onwudiwe, Damian C.'
;
Department of Chemistry,
University of Fort Hare,
Private Bag X1314,
Alice 5700,
South Africa
;
    'Omondi, Bernard'
;
School of Chemistry and Physics,
University of KwaZulu-Natal,
Westville Campus,
Private Bag X54001,
Durban 4000,
South Africa
;
data_I
_audit_creation_method     'WinGX routine CIF_UPDATE'
_audit_conform_dict_name     cif_core.dic
_audit_conform_dict_version     2.4
_chemical_name_systematic
;
<i>N</i>,<i>N</i>-Bis(diphenylthiophosphinoyl)-4-ethylaniline
;
_chemical_formula_moiety     'C32 H29 N P2 S2'
_chemical_formula_sum     'C32 H29 N P2 S2'
_chemical_formula_iupac     'C32 H29 N P2 S2'
_chemical_formula_weight     553.62
_symmetry_cell_setting     triclinic
_symmetry_space_group_name_H-M     'P -1'
_symmetry_space_group_name_Hall     '-P 1'
loop_
    _symmetry_equiv_pos_as_xyz
    'x, y, z'
    '-x, -y, -z'
_cell_length_a     9.6305(11)
_cell_length_b     13.8027(14)
_cell_length_c     21.360(2)
_cell_angle_alpha     82.484(2)
_cell_angle_beta     84.635(2)
_cell_angle_gamma     79.975(2)
_cell_volume     2764.7(5)
_cell_formula_units_Z     4
_cell_measurement_reflns_used     56725
_cell_measurement_theta_min     0.96
_cell_measurement_theta_max     28.23
_cell_measurement_temperature     173(2)
_exptl_crystal_description     needle
_exptl_crystal_colour     colourless
_exptl_crystal_size_max     0.17
_exptl_crystal_size_mid     0.08
_exptl_crystal_size_min     0.08
_exptl_crystal_density_diffrn     1.33
_exptl_crystal_density_method     'not measured'
_exptl_crystal_F_000     1160
_exptl_absorpt_coefficient_mu     0.331
_exptl_absorpt_correction_type     multi-scan
_exptl_absorpt_process_details     '(SADABS; Bruker, 2008)'
_exptl_absorpt_correction_T_min     0.9458
_exptl_absorpt_correction_T_max     0.974
_exptl_special_details
;
Carbon-bound H-atoms were placed in calculated positions [C---H = 0.98 \%A for
Me H atoms, 0.99 \%A for Methylene H atoms and 0.95 for aromatic H atoms;
<i>U</i>~iso~(H) = 1.2<i>U</i>~eq~(C) (1.5 for Me groups)] and were included
in the refinement in the riding model approximation. Disorder: Disorder was
found for one ethyl group in the <i>p</i>-ethylpyridyl moiety, which is not an
uncommon situation. The disorder was modelled for C-- and H-- atoms using
distance restraints and constraints, and PART instructions and the total
occupancy was kept as 1 during the refinement. The carbon atom involved in
disorder were modelled with anisotropic thermal parameters. The occupancy of
the C atoms in the disordered ethyl moiety was fixed at 50:50 during the
refinement.
;
_diffrn_ambient_temperature     173(2)
_diffrn_radiation_type     MoK\a
_diffrn_radiation_wavelength     0.71073
_diffrn_radiation_monochromator     graphite
_diffrn_measurement_device_type     'Bruker X8 APEXII 4K KappaCCD'
_diffrn_measurement_method     '\f and \w scans'
_diffrn_reflns_number     56725
_diffrn_reflns_av_R_equivalents     0.0539
_diffrn_reflns_theta_min     0.96
_diffrn_reflns_theta_max     28.23
_diffrn_reflns_theta_full     28.23
_diffrn_measured_fraction_theta_max     0.99
_diffrn_measured_fraction_theta_full     0.99
_diffrn_reflns_limit_h_min     -12
_diffrn_reflns_limit_h_max     12
_diffrn_reflns_limit_k_min     -18
_diffrn_reflns_limit_k_max     18
_diffrn_reflns_limit_l_min     -28
_diffrn_reflns_limit_l_max     28
_diffrn_standards_number     0
_diffrn_standards_interval_count     0
_diffrn_standards_interval_time     0
_diffrn_standards_decay_%     0
_refine_special_details
;
Refinement of <i>F</i>^2^ against ALL reflections. The weighted <i>R</i>-factor
<i>wR</i> and goodness of fit <i>S</i> are based on <i>F</i>^2^, conventional
<i>R</i>-factors <i>R</i> are based on <i>F</i>, with <i>F</i> set to zero for
negative <i>F</i>^2^. The threshold expression of <i>F</i>^2^ >
\s(<i>F</i>^2^) is used only for calculating <i>R</i>-factors(gt) <i>etc</i>.
and is not relevant to the choice of reflections for refinement.
<i>R</i>-factors based on <i>F</i>^2^ are statistically about twice as large
as those based on <i>F</i>, and <i>R</i>- factors based on ALL data will be
even larger.
;
_reflns_number_total     13522
_reflns_number_gt     9271
_reflns_threshold_expression     I>2sigma(I)
_refine_ls_structure_factor_coef     Fsqd
_refine_ls_matrix_type     full
_refine_ls_R_factor_all     0.0748
_refine_ls_R_factor_gt     0.0419
_refine_ls_wR_factor_gt     0.0926
_refine_ls_wR_factor_ref     0.1071
_refine_ls_goodness_of_fit_ref     1.001
_refine_ls_restrained_S_all     1.068
_refine_ls_number_reflns     13522
_refine_ls_number_parameters     684
_refine_ls_number_restraints     9
_refine_ls_hydrogen_treatment     constr
_refine_ls_weighting_scheme     calc
_refine_ls_weighting_details
         'calc w=1/[\s^2^(Fo^2^)+(0.0442P)^2^+1.5667P] where P=(Fo^2^+2Fc^2^)/3'
_atom_sites_solution_hydrogens     geom
_atom_sites_solution_primary     direct
_atom_sites_solution_secondary     difmap
_refine_ls_shift/su_max     0.001
_refine_ls_shift/su_mean     0
_refine_diff_density_max     0.816
_refine_diff_density_min     -0.363
_refine_ls_extinction_method     none
loop_
    _atom_type_symbol
    _atom_type_description
    _atom_type_scat_dispersion_real
    _atom_type_scat_dispersion_imag
    _atom_type_scat_source
    C C 0.0033 0.0016 'International Tables Vol C Tables 4.2.6.8 and 6.1.1.4'
    H H 0 0 'International Tables Vol C Tables 4.2.6.8 and 6.1.1.4'
    N N 0.0061 0.0033 'International Tables Vol C Tables 4.2.6.8 and 6.1.1.4'
    P P 0.1023 0.0942 'International Tables Vol C Tables 4.2.6.8 and 6.1.1.4'
    S S 0.1246 0.1234 'International Tables Vol C Tables 4.2.6.8 and 6.1.1.4'
_computing_data_collection     'APEX2 (Bruker, 2008)'
_computing_cell_refinement     'SAINT-Plus (Bruker, 2008)'
_computing_data_reduction     'SAINT-Plus and XPREP (Bruker, 2008)'
_computing_structure_solution     'SHELXS97 (Sheldrick, 2008)'
_computing_structure_refinement     'SHELXL97 (Sheldrick, 2008)'
_computing_molecular_graphics     'ORTEP-3 (Farrugia, 2012)'
_computing_publication_material     'WinGX (Farrugia, 2012)'
loop_
    _atom_site_type_symbol
    _atom_site_label
    _atom_site_fract_x
    _atom_site_fract_y
    _atom_site_fract_z
    _atom_site_U_iso_or_equiv
    _atom_site_adp_type
    _atom_site_calc_flag
    _atom_site_refinement_flags
    _atom_site_occupancy
    _atom_site_symmetry_multiplicity
    _atom_site_disorder_assembly
    _atom_site_disorder_group
    C C1 0.5587(2) 0.33146(16) 0.20639(10) 0.0147(4) Uani d . 1 1 . .
    C C2 0.4212(2) 0.31222(16) 0.22027(10) 0.0158(4) Uani d . 1 1 . .
    H H2 0.389 0.2643 0.1996 0.019 Uiso calc R 1 1 . .
    C C3 0.3308(2) 0.36277(17) 0.26418(11) 0.0180(5) Uani d . 1 1 . .
    H H3 0.2371 0.3493 0.2733 0.022 Uiso calc R 1 1 . .
    C C4 0.3767(2) 0.43249(17) 0.29454(11) 0.0184(5) Uani d . 1 1 . .
    H H4 0.3149 0.4666 0.3247 0.022 Uiso calc R 1 1 . .
    C C5 0.5134(2) 0.45267(16) 0.28089(11) 0.0178(5) Uani d . 1 1 . .
    H H5 0.5449 0.5007 0.3018 0.021 Uiso calc R 1 1 . .
    C C6 0.6041(2) 0.40305(16) 0.23693(11) 0.0170(5) Uani d . 1 1 . .
    H H6 0.6972 0.4176 0.2275 0.02 Uiso calc R 1 1 . .
    C C7 0.6830(2) 0.35878(16) 0.07850(11) 0.0163(4) Uani d . 1 1 . .
    C C8 0.6379(2) 0.34382(18) 0.02078(11) 0.0202(5) Uani d . 1 1 . .
    H H8 0.603 0.2848 0.0169 0.024 Uiso calc R 1 1 . .
    C C9 0.6443(2) 0.4158(2) -0.03108(12) 0.0258(5) Uani d . 1 1 . .
    H H9 0.6149 0.4051 -0.0705 0.031 Uiso calc R 1 1 . .
    C C10 0.6929(2) 0.50268(19) -0.02589(12) 0.0269(6) Uani d . 1 1 . .
    H H10 0.6965 0.5515 -0.0615 0.032 Uiso calc R 1 1 . .
    C C11 0.7366(2) 0.51829(18) 0.03159(12) 0.0241(5) Uani d . 1 1 . .
    H H11 0.7694 0.5782 0.0354 0.029 Uiso calc R 1 1 . .
    C C12 0.7326(2) 0.44653(17) 0.08364(11) 0.0198(5) Uani d . 1 1 . .
    H H12 0.7637 0.4572 0.1227 0.024 Uiso calc R 1 1 . .
    C C13 1.0769(2) 0.10323(16) 0.16047(10) 0.0138(4) Uani d . 1 1 . .
    C C14 0.9979(2) 0.02726(16) 0.17924(10) 0.0152(4) Uani d . 1 1 . .
    H H14 0.8976 0.0411 0.1801 0.018 Uiso calc R 1 1 . .
    C C15 1.0657(2) -0.06832(17) 0.19667(11) 0.0176(5) Uani d . 1 1 . .
    H H15 1.0118 -0.1195 0.2108 0.021 Uiso calc R 1 1 . .
    C C16 1.2126(2) -0.08925(17) 0.19343(11) 0.0199(5) Uani d . 1 1 . .
    H H16 1.2589 -0.155 0.2047 0.024 Uiso calc R 1 1 . .
    C C17 1.2917(2) -0.01454(18) 0.17376(11) 0.0193(5) Uani d . 1 1 . .
    H H17 1.3921 -0.0293 0.1712 0.023 Uiso calc R 1 1 . .
    C C18 1.2246(2) 0.08165(17) 0.15790(10) 0.0160(4) Uani d . 1 1 . .
    H H18 1.2789 0.133 0.1452 0.019 Uiso calc R 1 1 . .
    C C19 0.9629(2) 0.22248(17) 0.05160(10) 0.0151(4) Uani d . 1 1 . .
    C C20 0.9154(2) 0.14218(17) 0.03165(11) 0.0172(5) Uani d . 1 1 . .
    H H20 0.8917 0.0895 0.0618 0.021 Uiso calc R 1 1 . .
    C C21 0.9029(2) 0.13954(18) -0.03239(11) 0.0212(5) Uani d . 1 1 . .
    H H21 0.8696 0.0855 -0.046 0.025 Uiso calc R 1 1 . .
    C C22 0.9392(2) 0.21577(19) -0.07646(12) 0.0253(5) Uani d . 1 1 . .
    H H22 0.93 0.2139 -0.1202 0.03 Uiso calc R 1 1 . .
    C C23 0.9888(2) 0.29476(19) -0.05695(11) 0.0233(5) Uani d . 1 1 . .
    H H23 1.0149 0.3463 -0.0874 0.028 Uiso calc R 1 1 . .
    C C24 1.0002(2) 0.29855(17) 0.00685(11) 0.0178(5) Uani d . 1 1 . .
    H H24 1.0335 0.3529 0.0201 0.021 Uiso calc R 1 1 . .
    C C25 0.8366(2) 0.21872(17) 0.24500(10) 0.0159(4) Uani d . 1 1 A .
    C C26 0.7654(2) 0.14545(17) 0.27729(11) 0.0212(5) Uani d . 1 1 . .
    H H26 0.7177 0.1083 0.2544 0.025 Uiso calc R 1 1 . .
    C C27 0.7638(3) 0.12657(19) 0.34268(12) 0.0271(6) Uani d . 1 1 A .
    H H27 0.7131 0.0773 0.3641 0.033 Uiso calc R 1 1 . .
    C C28 0.8352(2) 0.1784(2) 0.37793(12) 0.0280(6) Uani d D 1 1 . .
    C C29 0.9056(2) 0.2508(2) 0.34481(12) 0.0268(6) Uani d . 1 1 A .
    H H29 0.9549 0.2871 0.3676 0.032 Uiso calc R 1 1 . .
    C C30 0.9065(2) 0.27200(18) 0.27942(11) 0.0201(5) Uani d . 1 1 . .
    H H30 0.9548 0.3227 0.2582 0.024 Uiso calc R 1 1 A .
    C C31A 0.8203(5) 0.1365(5) 0.4457(3) 0.0251(14) Uani d PDU 0.482(6) 1 A 1
    H H31A 0.8463 0.0634 0.4503 0.03 Uiso calc PR 0.482(6) 1 A 1
    H H31B 0.722 0.1542 0.4637 0.03 Uiso calc PR 0.482(6) 1 A 1
    C C32A 0.9219(6) 0.1829(4) 0.4788(3) 0.0328(16) Uani d PD 0.482(6) 1 A 1
    H H32A 1.0175 0.1681 0.4585 0.049 Uiso calc PR 0.482(6) 1 A 1
    H H32B 0.9217 0.1555 0.5235 0.049 Uiso calc PR 0.482(6) 1 A 1
    H H32C 0.8916 0.2548 0.4756 0.049 Uiso calc PR 0.482(6) 1 A 1
    C C32B 0.9574(6) 0.0888(6) 0.4745(3) 0.072(3) Uani d PDU 0.518(6) 1 A 2
    H H32D 0.9476 0.0255 0.4606 0.108 Uiso calc PR 0.518(6) 1 A 2
    H H32E 0.9522 0.0824 0.5209 0.108 Uiso calc PR 0.518(6) 1 A 2
    H H32F 1.0487 0.1068 0.4576 0.108 Uiso calc PR 0.518(6) 1 A 2
    C C31B 0.8439(6) 0.1653(4) 0.4514(3) 0.0204(15) Uiso d P 0.518(6) 1 A 2
    H H31C 0.8568 0.2292 0.4646 0.025 Uiso calc PR 0.518(6) 1 A 2
    H H31D 0.7528 0.1493 0.4719 0.025 Uiso calc PR 0.518(6) 1 A 2
    C C33 0.0832(2) 0.32778(16) 0.71094(10) 0.0136(4) Uani d . 1 1 . .
    C C34 0.1283(2) 0.39978(16) 0.74106(11) 0.0180(5) Uani d . 1 1 . .
    H H34 0.2223 0.4129 0.7325 0.022 Uiso calc R 1 1 . .
    C C35 0.0356(2) 0.45200(17) 0.78348(11) 0.0182(5) Uani d . 1 1 . .
    H H35 0.0668 0.5003 0.8042 0.022 Uiso calc R 1 1 . .
    C C36 -0.1018(2) 0.43402(17) 0.79578(11) 0.0181(5) Uani d . 1 1 . .
    H H36 -0.1646 0.4698 0.8249 0.022 Uiso calc R 1 1 . .
    C C37 -0.1477(2) 0.36362(17) 0.76552(11) 0.0179(5) Uani d . 1 1 . .
    H H37 -0.2424 0.3517 0.7736 0.022 Uiso calc R 1 1 . .
    C C38 -0.0557(2) 0.31046(16) 0.72330(10) 0.0148(4) Uani d . 1 1 . .
    H H38 -0.0875 0.2622 0.7028 0.018 Uiso calc R 1 1 . .
    C C39 0.1969(2) 0.35422(16) 0.58254(11) 0.0162(5) Uani d . 1 1 . .
    C C40 0.1467(2) 0.33689(18) 0.52653(11) 0.0197(5) Uani d . 1 1 . .
    H H40 0.1147 0.2762 0.5242 0.024 Uiso calc R 1 1 . .
    C C41 0.1434(2) 0.4083(2) 0.47428(12) 0.0269(6) Uani d . 1 1 . .
    H H41 0.1103 0.3959 0.436 0.032 Uiso calc R 1 1 . .
    C C42 0.1880(2) 0.4973(2) 0.47764(13) 0.0303(6) Uani d . 1 1 . .
    H H42 0.1853 0.546 0.4417 0.036 Uiso calc R 1 1 . .
    C C43 0.2364(2) 0.51555(18) 0.53309(13) 0.0274(6) Uani d . 1 1 . .
    H H43 0.2665 0.5769 0.5353 0.033 Uiso calc R 1 1 . .
    C C44 0.2412(2) 0.44471(17) 0.58575(12) 0.0215(5) Uani d . 1 1 . .
    H H44 0.2745 0.4576 0.6238 0.026 Uiso calc R 1 1 . .
    C C45 0.6032(2) 0.10402(16) 0.65769(10) 0.0141(4) Uani d . 1 1 . .
    C C46 0.5259(2) 0.02773(16) 0.67787(10) 0.0150(4) Uani d . 1 1 . .
    H H46 0.4255 0.0414 0.6813 0.018 Uiso calc R 1 1 . .
    C C47 0.5958(2) -0.06828(17) 0.69293(11) 0.0180(5) Uani d . 1 1 . .
    H H47 0.5433 -0.1202 0.7074 0.022 Uiso calc R 1 1 . .
    C C48 0.7427(2) -0.08827(17) 0.68685(11) 0.0209(5) Uani d . 1 1 . .
    H H48 0.7903 -0.154 0.697 0.025 Uiso calc R 1 1 . .
    C C49 0.8201(2) -0.01322(17) 0.66622(11) 0.0203(5) Uani d . 1 1 . .
    H H49 0.9204 -0.0275 0.6618 0.024 Uiso calc R 1 1 . .
    C C50 0.7507(2) 0.08337(17) 0.65195(11) 0.0172(5) Uani d . 1 1 . .
    H H50 0.8038 0.1352 0.6383 0.021 Uiso calc R 1 1 . .
    C C51 0.4775(2) 0.22518(16) 0.55163(10) 0.0145(4) Uani d . 1 1 . .
    C C52 0.4342(2) 0.14306(17) 0.53204(11) 0.0172(5) Uani d . 1 1 . .
    H H52 0.4193 0.0879 0.5619 0.021 Uiso calc R 1 1 . .
    C C53 0.4132(2) 0.14256(18) 0.46862(11) 0.0218(5) Uani d . 1 1 . .
    H H53 0.3824 0.0873 0.4553 0.026 Uiso calc R 1 1 . .
    C C54 0.4369(2) 0.22218(19) 0.42477(12) 0.0245(5) Uani d . 1 1 . .
    H H54 0.422 0.2214 0.3815 0.029 Uiso calc R 1 1 . .
    C C55 0.4823(2) 0.30330(19) 0.44380(11) 0.0225(5) Uani d . 1 1 . .
    H H55 0.4996 0.3575 0.4135 0.027 Uiso calc R 1 1 . .
    C C56 0.5024(2) 0.30489(17) 0.50684(11) 0.0181(5) Uani d . 1 1 . .
    H H56 0.5333 0.3604 0.5198 0.022 Uiso calc R 1 1 . .
    C C57 0.3692(2) 0.21982(16) 0.74692(10) 0.0137(4) Uani d . 1 1 . .
    C C58 0.3021(2) 0.14614(16) 0.78082(11) 0.0164(4) Uani d . 1 1 . .
    H H58 0.2532 0.108 0.7592 0.02 Uiso calc R 1 1 . .
    C C59 0.3063(2) 0.12780(17) 0.84639(11) 0.0172(5) Uani d . 1 1 . .
    H H59 0.258 0.0782 0.8691 0.021 Uiso calc R 1 1 . .
    C C60 0.3801(2) 0.18089(17) 0.87935(11) 0.0182(5) Uani d . 1 1 . .
    C C61 0.4467(2) 0.25418(17) 0.84421(11) 0.0197(5) Uani d . 1 1 . .
    H H61 0.4977 0.2914 0.8655 0.024 Uiso calc R 1 1 . .
    C C62 0.4413(2) 0.27475(17) 0.77930(11) 0.0171(5) Uani d . 1 1 . .
    H H62 0.4865 0.3261 0.7568 0.021 Uiso calc R 1 1 . .
    C C63 0.3924(3) 0.16013(19) 0.95017(11) 0.0247(5) Uani d . 1 1 . .
    H H63A 0.3512 0.2212 0.9694 0.03 Uiso calc R 1 1 . .
    H H63B 0.4941 0.1456 0.958 0.03 Uiso calc R 1 1 . .
    C C64 0.3223(3) 0.0759(2) 0.98406(12) 0.0286(6) Uani d . 1 1 . .
    H H64A 0.2205 0.0907 0.9788 0.043 Uiso calc R 1 1 . .
    H H64B 0.3382 0.0681 1.0292 0.043 Uiso calc R 1 1 . .
    H H64C 0.3628 0.0145 0.9661 0.043 Uiso calc R 1 1 . .
    N N1 0.83303(17) 0.24265(13) 0.17644(8) 0.0141(4) Uani d . 1 1 . .
    N N2 0.35942(17) 0.24277(13) 0.67843(8) 0.0128(4) Uani d . 1 1 . .
    P P1 0.66983(5) 0.26622(4) 0.14637(3) 0.01357(12) Uani d . 1 1 A .
    P P2 0.99377(5) 0.22740(4) 0.13353(3) 0.01236(12) Uani d . 1 1 A .
    P P3 0.19389(5) 0.26192(4) 0.65115(3) 0.01247(12) Uani d . 1 1 . .
    P P4 0.51696(5) 0.22863(4) 0.63272(3) 0.01222(12) Uani d . 1 1 . .
    S S1 0.59676(6) 0.15083(4) 0.12805(3) 0.01966(13) Uani d . 1 1 . .
    S S2 1.10868(6) 0.32748(4) 0.14140(3) 0.01785(12) Uani d . 1 1 . .
    S S3 0.12578(5) 0.14324(4) 0.63558(3) 0.01649(12) Uani d . 1 1 . .
    S S4 0.63275(6) 0.32894(4) 0.63852(3) 0.01812(12) Uani d . 1 1 . .
loop_
    _atom_site_aniso_label
    _atom_site_aniso_U_11
    _atom_site_aniso_U_22
    _atom_site_aniso_U_33
    _atom_site_aniso_U_12
    _atom_site_aniso_U_13
    _atom_site_aniso_U_23
    C1 0.0126(9) 0.0130(11) 0.0178(11) 0.0006(8) -0.0011(8) -0.0030(9)
    C2 0.0136(9) 0.0149(11) 0.0182(11) -0.0002(8) -0.0027(8) -0.0016(9)
    C3 0.0124(9) 0.0201(12) 0.0205(12) -0.0009(8) -0.0005(8) -0.0017(9)
    C4 0.0192(10) 0.0180(12) 0.0159(11) 0.0037(8) -0.0011(8) -0.0034(9)
    C5 0.0210(11) 0.0125(11) 0.0197(12) 0.0007(8) -0.0052(9) -0.0029(9)
    C6 0.0147(10) 0.0152(11) 0.0213(12) -0.0030(8) -0.0013(8) -0.0023(9)
    C7 0.0122(9) 0.0148(11) 0.0215(12) -0.0013(8) -0.0004(8) -0.0026(9)
    C8 0.0166(10) 0.0221(13) 0.0222(12) -0.0021(9) -0.0016(9) -0.0046(10)
    C9 0.0216(11) 0.0340(15) 0.0202(12) -0.0021(10) -0.0024(9) -0.0003(11)
    C10 0.0214(11) 0.0270(14) 0.0273(14) 0.0002(10) 0.0029(10) 0.0066(11)
    C11 0.0214(11) 0.0167(12) 0.0330(14) -0.0052(9) 0.0041(10) 0.0006(10)
    C12 0.0172(10) 0.0202(12) 0.0230(12) -0.0051(9) -0.0011(9) -0.0036(10)
    C13 0.0138(9) 0.0150(11) 0.0126(10) -0.0007(8) -0.0004(8) -0.0039(8)
    C14 0.0125(9) 0.0181(12) 0.0150(11) -0.0016(8) 0.0002(8) -0.0045(9)
    C15 0.0205(11) 0.0151(12) 0.0175(11) -0.0038(8) 0.0003(8) -0.0030(9)
    C16 0.0207(11) 0.0175(12) 0.0196(12) 0.0044(9) -0.0023(9) -0.0044(9)
    C17 0.0131(10) 0.0256(13) 0.0185(12) 0.0024(9) -0.0022(8) -0.0071(10)
    C18 0.0128(9) 0.0202(12) 0.0159(11) -0.0024(8) -0.0002(8) -0.0059(9)
    C19 0.0117(9) 0.0181(12) 0.0150(11) -0.0006(8) 0.0011(8) -0.0040(9)
    C20 0.0162(10) 0.0160(12) 0.0194(12) -0.0014(8) -0.0011(8) -0.0040(9)
    C21 0.0215(11) 0.0218(13) 0.0215(12) -0.0013(9) -0.0036(9) -0.0081(10)
    C22 0.0278(12) 0.0303(15) 0.0173(12) 0.0001(10) -0.0025(9) -0.0069(10)
    C23 0.0241(11) 0.0270(14) 0.0172(12) -0.0048(10) 0.0003(9) 0.0027(10)
    C24 0.0161(10) 0.0172(12) 0.0203(12) -0.0041(8) -0.0005(8) -0.0022(9)
    C25 0.0136(9) 0.0171(11) 0.0143(11) 0.0027(8) 0.0018(8) -0.0013(9)
    C26 0.0204(11) 0.0146(12) 0.0249(13) 0.0016(9) 0.0076(9) -0.0014(10)
    C27 0.0259(12) 0.0202(13) 0.0268(14) 0.0068(10) 0.0097(10) 0.0063(11)
    C28 0.0203(11) 0.0355(15) 0.0198(13) 0.0110(10) 0.0020(9) 0.0050(11)
    C29 0.0208(11) 0.0393(16) 0.0181(12) 0.0034(10) -0.0040(9) -0.0052(11)
    C30 0.0165(10) 0.0236(13) 0.0189(12) -0.0005(9) 0.0010(8) -0.0025(10)
    C31A 0.020(3) 0.038(4) 0.022(3) -0.015(3) -0.005(2) -0.004(3)
    C32A 0.034(3) 0.034(4) 0.027(3) -0.001(2) -0.005(2) 0.004(2)
    C32B 0.088(6) 0.084(6) 0.021(3) 0.048(5) -0.006(3) -0.002(3)
    C33 0.0125(9) 0.0105(10) 0.0167(11) 0.0010(7) -0.0007(8) -0.0015(8)
    C34 0.0144(10) 0.0132(11) 0.0270(13) -0.0024(8) -0.0010(9) -0.0047(9)
    C35 0.0198(10) 0.0145(11) 0.0205(12) -0.0012(8) -0.0032(9) -0.0042(9)
    C36 0.0186(10) 0.0170(12) 0.0166(11) 0.0025(8) 0.0009(8) -0.0030(9)
    C37 0.0123(9) 0.0182(12) 0.0221(12) -0.0005(8) -0.0001(8) -0.0015(9)
    C38 0.0130(9) 0.0137(11) 0.0176(11) -0.0010(8) -0.0022(8) -0.0024(9)
    C39 0.0101(9) 0.0139(11) 0.0235(12) -0.0007(8) 0.0015(8) -0.0010(9)
    C40 0.0143(10) 0.0211(12) 0.0226(12) -0.0013(8) -0.0003(8) -0.0016(10)
    C41 0.0185(11) 0.0339(15) 0.0250(13) -0.0011(10) 0.0009(9) 0.0025(11)
    C42 0.0207(12) 0.0289(15) 0.0321(15) 0.0039(10) 0.0060(10) 0.0142(12)
    C43 0.0208(11) 0.0155(12) 0.0423(16) -0.0027(9) 0.0073(10) 0.0034(11)
    C44 0.0174(10) 0.0178(12) 0.0284(13) -0.0028(9) 0.0017(9) -0.0014(10)
    C45 0.0153(10) 0.0147(11) 0.0121(10) 0.0002(8) -0.0002(8) -0.0049(8)
    C46 0.0132(9) 0.0169(11) 0.0156(11) -0.0009(8) -0.0013(8) -0.0064(9)
    C47 0.0207(11) 0.0158(12) 0.0177(11) -0.0026(8) -0.0005(9) -0.0042(9)
    C48 0.0232(11) 0.0159(12) 0.0225(12) 0.0052(9) -0.0060(9) -0.0067(10)
    C49 0.0139(10) 0.0221(13) 0.0245(12) 0.0029(8) -0.0025(9) -0.0083(10)
    C50 0.0140(10) 0.0191(12) 0.0192(11) -0.0029(8) -0.0009(8) -0.0046(9)
    C51 0.0110(9) 0.0158(11) 0.0160(11) -0.0003(8) 0.0013(8) -0.0039(9)
    C52 0.0162(10) 0.0163(12) 0.0185(12) 0.0018(8) -0.0017(8) -0.0051(9)
    C53 0.0214(11) 0.0222(13) 0.0227(13) 0.0019(9) -0.0044(9) -0.0110(10)
    C54 0.0222(11) 0.0331(15) 0.0166(12) 0.0031(10) -0.0028(9) -0.0063(11)
    C55 0.0191(11) 0.0278(14) 0.0179(12) -0.0007(9) 0.0015(9) 0.0014(10)
    C56 0.0141(10) 0.0194(12) 0.0196(12) -0.0017(8) 0.0011(8) -0.0012(9)
    C57 0.0121(9) 0.0132(11) 0.0153(11) 0.0001(8) -0.0001(8) -0.0032(8)
    C58 0.0144(10) 0.0157(11) 0.0199(12) -0.0020(8) -0.0003(8) -0.0055(9)
    C59 0.0169(10) 0.0152(11) 0.0184(11) -0.0021(8) 0.0015(8) -0.0011(9)
    C60 0.0174(10) 0.0194(12) 0.0165(11) 0.0019(8) -0.0002(8) -0.0040(9)
    C61 0.0196(10) 0.0209(12) 0.0204(12) -0.0051(9) -0.0012(9) -0.0073(10)
    C62 0.0157(10) 0.0158(11) 0.0208(12) -0.0053(8) 0.0002(8) -0.0032(9)
    C63 0.0323(13) 0.0279(14) 0.0137(11) -0.0035(10) -0.0032(9) -0.0034(10)
    C64 0.0338(14) 0.0337(15) 0.0160(12) -0.0034(11) 0.0017(10) -0.0001(11)
    N1 0.0125(8) 0.0149(9) 0.0145(9) -0.0013(7) 0.0010(7) -0.0025(7)
    N2 0.0112(8) 0.0132(9) 0.0142(9) -0.0024(6) 0.0009(6) -0.0034(7)
    P1 0.0114(2) 0.0116(3) 0.0184(3) -0.00273(19) 0.0005(2) -0.0043(2)
    P2 0.0112(2) 0.0123(3) 0.0142(3) -0.00285(19) 0.00019(19) -0.0034(2)
    P3 0.0108(2) 0.0107(3) 0.0163(3) -0.00226(19) -0.00034(19) -0.0027(2)
    P4 0.0110(2) 0.0121(3) 0.0142(3) -0.00277(19) 0.00019(19) -0.0036(2)
    S1 0.0173(3) 0.0155(3) 0.0286(3) -0.0069(2) 0.0029(2) -0.0094(2)
    S2 0.0171(2) 0.0173(3) 0.0216(3) -0.0079(2) 0.0007(2) -0.0064(2)
    S3 0.0162(2) 0.0135(3) 0.0214(3) -0.0049(2) -0.0010(2) -0.0049(2)
    S4 0.0168(2) 0.0176(3) 0.0225(3) -0.0085(2) 0.0021(2) -0.0066(2)
_geom_special_details
;
All e.s.d.'s (except the e.s.d. in the dihedral angle between two l.s. planes)
are estimated using the full covariance matrix. The cell e.s.d.'s are taken
into account individually in the estimation of e.s.d.'s in distances, angles
and torsion angles; correlations between e.s.d.'s in cell parameters are only
used when they are defined by crystal symmetry. An approximate (isotropic)
treatment of cell e.s.d.'s is used for estimating e.s.d.'s involving l.s.
planes.
;
loop_
    _geom_bond_atom_site_label_1
    _geom_bond_atom_site_label_2
    _geom_bond_site_symmetry_2
    _geom_bond_distance
    _geom_bond_publ_flag
    C1 C2 . 1.393(3) ?
    C1 C6 . 1.402(3) ?
    C1 P1 . 1.819(2) ?
    C2 C3 . 1.390(3) ?
    C2 H2 . 0.95 ?
    C3 C4 . 1.381(3) ?
    C3 H3 . 0.95 ?
    C4 C5 . 1.389(3) ?
    C4 H4 . 0.95 ?
    C5 C6 . 1.386(3) ?
    C5 H5 . 0.95 ?
    C6 H6 . 0.95 ?
    C7 C8 . 1.396(3) ?
    C7 C12 . 1.398(3) ?
    C7 P1 . 1.813(2) ?
    C8 C9 . 1.392(3) ?
    C8 H8 . 0.95 ?
    C9 C10 . 1.382(4) ?
    C9 H9 . 0.95 ?
    C10 C11 . 1.389(4) ?
    C10 H10 . 0.95 ?
    C11 C12 . 1.391(3) ?
    C11 H11 . 0.95 ?
    C12 H12 . 0.95 ?
    C13 C14 . 1.397(3) ?
    C13 C18 . 1.398(3) ?
    C13 P2 . 1.806(2) ?
    C14 C15 . 1.387(3) ?
    C14 H14 . 0.95 ?
    C15 C16 . 1.391(3) ?
    C15 H15 . 0.95 ?
    C16 C17 . 1.386(3) ?
    C16 H16 . 0.95 ?
    C17 C18 . 1.386(3) ?
    C17 H17 . 0.95 ?
    C18 H18 . 0.95 ?
    C19 C24 . 1.396(3) ?
    C19 C20 . 1.398(3) ?
    C19 P2 . 1.814(2) ?
    C20 C21 . 1.390(3) ?
    C20 H20 . 0.95 ?
    C21 C22 . 1.386(3) ?
    C21 H21 . 0.95 ?
    C22 C23 . 1.388(4) ?
    C22 H22 . 0.95 ?
    C23 C24 . 1.386(3) ?
    C23 H23 . 0.95 ?
    C24 H24 . 0.95 ?
    C25 C26 . 1.392(3) ?
    C25 C30 . 1.394(3) ?
    C25 N1 . 1.461(3) ?
    C26 C27 . 1.386(3) ?
    C26 H26 . 0.95 ?
    C27 C28 . 1.400(4) ?
    C27 H27 . 0.95 ?
    C28 C29 . 1.385(4) ?
    C28 C31A . 1.491(6) ?
    C28 C31B . 1.565(7) ?
    C29 C30 . 1.389(3) ?
    C29 H29 . 0.95 ?
    C30 H30 . 0.95 ?
    C31A C32A . 1.527(2) ?
    C31A H31A . 0.99 ?
    C31A H31B . 0.99 ?
    C32A H32A . 0.98 ?
    C32A H32B . 0.98 ?
    C32A H32C . 0.98 ?
    C32B C31B . 1.455(8) ?
    C32B H32D . 0.98 ?
    C32B H32E . 0.98 ?
    C32B H32F . 0.98 ?
    C31B H31C . 0.99 ?
    C31B H31D . 0.99 ?
    C33 C38 . 1.394(3) ?
    C33 C34 . 1.400(3) ?
    C33 P3 . 1.818(2) ?
    C34 C35 . 1.390(3) ?
    C34 H34 . 0.95 ?
    C35 C36 . 1.384(3) ?
    C35 H35 . 0.95 ?
    C36 C37 . 1.387(3) ?
    C36 H36 . 0.95 ?
    C37 C38 . 1.391(3) ?
    C37 H37 . 0.95 ?
    C38 H38 . 0.95 ?
    C39 C40 . 1.395(3) ?
    C39 C44 . 1.400(3) ?
    C39 P3 . 1.813(2) ?
    C40 C41 . 1.388(3) ?
    C40 H40 . 0.95 ?
    C41 C42 . 1.383(4) ?
    C41 H41 . 0.95 ?
    C42 C43 . 1.381(4) ?
    C42 H42 . 0.95 ?
    C43 C44 . 1.389(3) ?
    C43 H43 . 0.95 ?
    C44 H44 . 0.95 ?
    C45 C46 . 1.394(3) ?
    C45 C50 . 1.397(3) ?
    C45 P4 . 1.811(2) ?
    C46 C47 . 1.390(3) ?
    C46 H46 . 0.95 ?
    C47 C48 . 1.391(3) ?
    C47 H47 . 0.95 ?
    C48 C49 . 1.382(3) ?
    C48 H48 . 0.95 ?
    C49 C50 . 1.392(3) ?
    C49 H49 . 0.95 ?
    C50 H50 . 0.95 ?
    C51 C52 . 1.398(3) ?
    C51 C56 . 1.399(3) ?
    C51 P4 . 1.816(2) ?
    C52 C53 . 1.389(3) ?
    C52 H52 . 0.95 ?
    C53 C54 . 1.384(4) ?
    C53 H53 . 0.95 ?
    C54 C55 . 1.391(4) ?
    C54 H54 . 0.95 ?
    C55 C56 . 1.382(3) ?
    C55 H55 . 0.95 ?
    C56 H56 . 0.95 ?
    C57 C58 . 1.387(3) ?
    C57 C62 . 1.395(3) ?
    C57 N2 . 1.464(3) ?
    C58 C59 . 1.393(3) ?
    C58 H58 . 0.95 ?
    C59 C60 . 1.396(3) ?
    C59 H59 . 0.95 ?
    C60 C61 . 1.391(3) ?
    C60 C63 . 1.514(3) ?
    C61 C62 . 1.382(3) ?
    C61 H61 . 0.95 ?
    C62 H62 . 0.95 ?
    C63 C64 . 1.514(4) ?
    C63 H63A . 0.99 ?
    C63 H63B . 0.99 ?
    C64 H64A . 0.98 ?
    C64 H64B . 0.98 ?
    C64 H64C . 0.98 ?
    N1 P1 . 1.7160(17) ?
    N1 P2 . 1.7183(18) ?
    N2 P3 . 1.7138(17) ?
    N2 P4 . 1.7214(17) ?
    P1 S1 . 1.9467(8) ?
    P2 S2 . 1.9466(8) ?
    P3 S3 . 1.9446(8) ?
    P4 S4 . 1.9451(8) ?
loop_
    _geom_angle_atom_site_label_1
    _geom_angle_atom_site_label_2
    _geom_angle_atom_site_label_3
    _geom_angle_site_symmetry_1
    _geom_angle_site_symmetry_3
    _geom_angle
    _geom_angle_publ_flag
    C2 C1 C6 . . 119.05(19) ?
    C2 C1 P1 . . 118.31(17) ?
    C6 C1 P1 . . 122.58(16) ?
    C3 C2 C1 . . 120.4(2) ?
    C3 C2 H2 . . 119.8 ?
    C1 C2 H2 . . 119.8 ?
    C4 C3 C2 . . 120.2(2) ?
    C4 C3 H3 . . 119.9 ?
    C2 C3 H3 . . 119.9 ?
    C3 C4 C5 . . 120.0(2) ?
    C3 C4 H4 . . 120 ?
    C5 C4 H4 . . 120 ?
    C6 C5 C4 . . 120.3(2) ?
    C6 C5 H5 . . 119.9 ?
    C4 C5 H5 . . 119.9 ?
    C5 C6 C1 . . 120.1(2) ?
    C5 C6 H6 . . 119.9 ?
    C1 C6 H6 . . 119.9 ?
    C8 C7 C12 . . 119.5(2) ?
    C8 C7 P1 . . 119.45(18) ?
    C12 C7 P1 . . 121.05(17) ?
    C9 C8 C7 . . 119.7(2) ?
    C9 C8 H8 . . 120.1 ?
    C7 C8 H8 . . 120.1 ?
    C10 C9 C8 . . 120.8(2) ?
    C10 C9 H9 . . 119.6 ?
    C8 C9 H9 . . 119.6 ?
    C9 C10 C11 . . 119.7(2) ?
    C9 C10 H10 . . 120.2 ?
    C11 C10 H10 . . 120.2 ?
    C10 C11 C12 . . 120.2(2) ?
    C10 C11 H11 . . 119.9 ?
    C12 C11 H11 . . 119.9 ?
    C11 C12 C7 . . 120.1(2) ?
    C11 C12 H12 . . 119.9 ?
    C7 C12 H12 . . 119.9 ?
    C14 C13 C18 . . 119.6(2) ?
    C14 C13 P2 . . 121.53(15) ?
    C18 C13 P2 . . 118.75(17) ?
    C15 C14 C13 . . 120.00(19) ?
    C15 C14 H14 . . 120 ?
    C13 C14 H14 . . 120 ?
    C14 C15 C16 . . 120.0(2) ?
    C14 C15 H15 . . 120 ?
    C16 C15 H15 . . 120 ?
    C17 C16 C15 . . 120.2(2) ?
    C17 C16 H16 . . 119.9 ?
    C15 C16 H16 . . 119.9 ?
    C16 C17 C18 . . 120.0(2) ?
    C16 C17 H17 . . 120 ?
    C18 C17 H17 . . 120 ?
    C17 C18 C13 . . 120.1(2) ?
    C17 C18 H18 . . 119.9 ?
    C13 C18 H18 . . 119.9 ?
    C24 C19 C20 . . 119.7(2) ?
    C24 C19 P2 . . 117.55(17) ?
    C20 C19 P2 . . 122.52(17) ?
    C21 C20 C19 . . 119.9(2) ?
    C21 C20 H20 . . 120.1 ?
    C19 C20 H20 . . 120.1 ?
    C22 C21 C20 . . 120.1(2) ?
    C22 C21 H21 . . 120 ?
    C20 C21 H21 . . 120 ?
    C21 C22 C23 . . 120.2(2) ?
    C21 C22 H22 . . 119.9 ?
    C23 C22 H22 . . 119.9 ?
    C24 C23 C22 . . 120.1(2) ?
    C24 C23 H23 . . 119.9 ?
    C22 C23 H23 . . 119.9 ?
    C23 C24 C19 . . 120.0(2) ?
    C23 C24 H24 . . 120 ?
    C19 C24 H24 . . 120 ?
    C26 C25 C30 . . 119.0(2) ?
    C26 C25 N1 . . 120.7(2) ?
    C30 C25 N1 . . 120.3(2) ?
    C27 C26 C25 . . 120.3(2) ?
    C27 C26 H26 . . 119.9 ?
    C25 C26 H26 . . 119.9 ?
    C26 C27 C28 . . 121.5(2) ?
    C26 C27 H27 . . 119.2 ?
    C28 C27 H27 . . 119.2 ?
    C29 C28 C27 . . 117.2(2) ?
    C29 C28 C31A . . 134.5(3) ?
    C27 C28 C31A . . 108.2(3) ?
    C29 C28 C31B . . 115.3(3) ?
    C27 C28 C31B . . 127.5(3) ?
    C28 C29 C30 . . 122.2(2) ?
    C28 C29 H29 . . 118.9 ?
    C30 C29 H29 . . 118.9 ?
    C29 C30 C25 . . 119.8(2) ?
    C29 C30 H30 . . 120.1 ?
    C25 C30 H30 . . 120.1 ?
    C28 C31A C32A . . 105.0(4) ?
    C28 C31A H31A . . 110.8 ?
    C32A C31A H31A . . 110.8 ?
    C28 C31A H31B . . 110.8 ?
    C32A C31A H31B . . 110.8 ?
    H31A C31A H31B . . 108.8 ?
    C31B C32B H32D . . 109.5 ?
    C31B C32B H32E . . 109.5 ?
    H32D C32B H32E . . 109.5 ?
    C31B C32B H32F . . 109.5 ?
    H32D C32B H32F . . 109.5 ?
    H32E C32B H32F . . 109.5 ?
    C32B C31B C28 . . 114.5(5) ?
    C32B C31B H31C . . 108.6 ?
    C28 C31B H31C . . 108.6 ?
    C32B C31B H31D . . 108.6 ?
    C28 C31B H31D . . 108.6 ?
    H31C C31B H31D . . 107.6 ?
    C38 C33 C34 . . 119.26(19) ?
    C38 C33 P3 . . 117.85(16) ?
    C34 C33 P3 . . 122.70(16) ?
    C35 C34 C33 . . 120.0(2) ?
    C35 C34 H34 . . 120 ?
    C33 C34 H34 . . 120 ?
    C36 C35 C34 . . 120.4(2) ?
    C36 C35 H35 . . 119.8 ?
    C34 C35 H35 . . 119.8 ?
    C35 C36 C37 . . 119.9(2) ?
    C35 C36 H36 . . 120.1 ?
    C37 C36 H36 . . 120.1 ?
    C36 C37 C38 . . 120.2(2) ?
    C36 C37 H37 . . 119.9 ?
    C38 C37 H37 . . 119.9 ?
    C37 C38 C33 . . 120.3(2) ?
    C37 C38 H38 . . 119.9 ?
    C33 C38 H38 . . 119.9 ?
    C40 C39 C44 . . 119.4(2) ?
    C40 C39 P3 . . 119.23(18) ?
    C44 C39 P3 . . 121.27(18) ?
    C41 C40 C39 . . 120.0(2) ?
    C41 C40 H40 . . 120 ?
    C39 C40 H40 . . 120 ?
    C42 C41 C40 . . 120.3(2) ?
    C42 C41 H41 . . 119.8 ?
    C40 C41 H41 . . 119.8 ?
    C43 C42 C41 . . 120.1(2) ?
    C43 C42 H42 . . 120 ?
    C41 C42 H42 . . 120 ?
    C42 C43 C44 . . 120.4(2) ?
    C42 C43 H43 . . 119.8 ?
    C44 C43 H43 . . 119.8 ?
    C43 C44 C39 . . 119.8(2) ?
    C43 C44 H44 . . 120.1 ?
    C39 C44 H44 . . 120.1 ?
    C46 C45 C50 . . 119.8(2) ?
    C46 C45 P4 . . 121.54(15) ?
    C50 C45 P4 . . 118.51(17) ?
    C47 C46 C45 . . 119.97(19) ?
    C47 C46 H46 . . 120 ?
    C45 C46 H46 . . 120 ?
    C46 C47 C48 . . 119.9(2) ?
    C46 C47 H47 . . 120.1 ?
    C48 C47 H47 . . 120.1 ?
    C49 C48 C47 . . 120.5(2) ?
    C49 C48 H48 . . 119.8 ?
    C47 C48 H48 . . 119.8 ?
    C48 C49 C50 . . 119.9(2) ?
    C48 C49 H49 . . 120.1 ?
    C50 C49 H49 . . 120.1 ?
    C49 C50 C45 . . 120.0(2) ?
    C49 C50 H50 . . 120 ?
    C45 C50 H50 . . 120 ?
    C52 C51 C56 . . 119.5(2) ?
    C52 C51 P4 . . 122.32(17) ?
    C56 C51 P4 . . 117.95(17) ?
    C53 C52 C51 . . 119.7(2) ?
    C53 C52 H52 . . 120.2 ?
    C51 C52 H52 . . 120.2 ?
    C54 C53 C52 . . 120.3(2) ?
    C54 C53 H53 . . 119.8 ?
    C52 C53 H53 . . 119.8 ?
    C53 C54 C55 . . 120.2(2) ?
    C53 C54 H54 . . 119.9 ?
    C55 C54 H54 . . 119.9 ?
    C56 C55 C54 . . 119.9(2) ?
    C56 C55 H55 . . 120.1 ?
    C54 C55 H55 . . 120.1 ?
    C55 C56 C51 . . 120.3(2) ?
    C55 C56 H56 . . 119.8 ?
    C51 C56 H56 . . 119.8 ?
    C58 C57 C62 . . 119.1(2) ?
    C58 C57 N2 . . 120.59(19) ?
    C62 C57 N2 . . 120.23(19) ?
    C57 C58 C59 . . 120.3(2) ?
    C57 C58 H58 . . 119.8 ?
    C59 C58 H58 . . 119.8 ?
    C58 C59 C60 . . 121.3(2) ?
    C58 C59 H59 . . 119.4 ?
    C60 C59 H59 . . 119.4 ?
    C61 C60 C59 . . 117.3(2) ?
    C61 C60 C63 . . 119.9(2) ?
    C59 C60 C63 . . 122.9(2) ?
    C62 C61 C60 . . 122.2(2) ?
    C62 C61 H61 . . 118.9 ?
    C60 C61 H61 . . 118.9 ?
    C61 C62 C57 . . 119.8(2) ?
    C61 C62 H62 . . 120.1 ?
    C57 C62 H62 . . 120.1 ?
    C60 C63 C64 . . 116.2(2) ?
    C60 C63 H63A . . 108.2 ?
    C64 C63 H63A . . 108.2 ?
    C60 C63 H63B . . 108.2 ?
    C64 C63 H63B . . 108.2 ?
    H63A C63 H63B . . 107.4 ?
    C63 C64 H64A . . 109.5 ?
    C63 C64 H64B . . 109.5 ?
    H64A C64 H64B . . 109.5 ?
    C63 C64 H64C . . 109.5 ?
    H64A C64 H64C . . 109.5 ?
    H64B C64 H64C . . 109.5 ?
    C25 N1 P1 . . 116.96(13) ?
    C25 N1 P2 . . 116.05(13) ?
    P1 N1 P2 . . 126.34(11) ?
    C57 N2 P3 . . 117.07(13) ?
    C57 N2 P4 . . 116.11(13) ?
    P3 N2 P4 . . 125.98(11) ?
    N1 P1 C7 . . 105.68(9) ?
    N1 P1 C1 . . 102.94(9) ?
    C7 P1 C1 . . 105.08(10) ?
    N1 P1 S1 . . 115.77(7) ?
    C7 P1 S1 . . 113.74(8) ?
    C1 P1 S1 . . 112.50(8) ?
    N1 P2 C13 . . 104.68(9) ?
    N1 P2 C19 . . 108.30(9) ?
    C13 P2 C19 . . 104.31(10) ?
    N1 P2 S2 . . 113.97(7) ?
    C13 P2 S2 . . 113.18(7) ?
    C19 P2 S2 . . 111.69(8) ?
    N2 P3 C39 . . 106.08(9) ?
    N2 P3 C33 . . 103.69(9) ?
    C39 P3 C33 . . 103.83(10) ?
    N2 P3 S3 . . 115.40(7) ?
    C39 P3 S3 . . 113.83(8) ?
    C33 P3 S3 . . 112.84(8) ?
    N2 P4 C45 . . 104.84(9) ?
    N2 P4 C51 . . 107.95(9) ?
    C45 P4 C51 . . 104.40(10) ?
    N2 P4 S4 . . 114.04(7) ?
    C45 P4 S4 . . 113.23(7) ?
    C51 P4 S4 . . 111.68(8) ?
loop_
    _geom_torsion_atom_site_label_1
    _geom_torsion_atom_site_label_2
    _geom_torsion_atom_site_label_3
    _geom_torsion_atom_site_label_4
    _geom_torsion_site_symmetry_1
    _geom_torsion_site_symmetry_2
    _geom_torsion_site_symmetry_3
    _geom_torsion_site_symmetry_4
    _geom_torsion
    _geom_torsion_publ_flag
    C6 C1 C2 C3 . . . . -0.5(3) ?
    P1 C1 C2 C3 . . . . -177.76(16) ?
    C1 C2 C3 C4 . . . . -0.1(3) ?
    C2 C3 C4 C5 . . . . 0.4(3) ?
    C3 C4 C5 C6 . . . . 0.0(3) ?
    C4 C5 C6 C1 . . . . -0.6(3) ?
    C2 C1 C6 C5 . . . . 0.9(3) ?
    P1 C1 C6 C5 . . . . 177.99(17) ?
    C12 C7 C8 C9 . . . . 0.7(3) ?
    P1 C7 C8 C9 . . . . 178.32(17) ?
    C7 C8 C9 C10 . . . . -1.0(3) ?
    C8 C9 C10 C11 . . . . 0.3(4) ?
    C9 C10 C11 C12 . . . . 0.5(4) ?
    C10 C11 C12 C7 . . . . -0.7(3) ?
    C8 C7 C12 C11 . . . . 0.1(3) ?
    P1 C7 C12 C11 . . . . -177.45(17) ?
    C18 C13 C14 C15 . . . . 1.6(3) ?
    P2 C13 C14 C15 . . . . 176.79(17) ?
    C13 C14 C15 C16 . . . . -2.2(3) ?
    C14 C15 C16 C17 . . . . 1.0(3) ?
    C15 C16 C17 C18 . . . . 0.7(3) ?
    C16 C17 C18 C13 . . . . -1.3(3) ?
    C14 C13 C18 C17 . . . . 0.1(3) ?
    P2 C13 C18 C17 . . . . -175.20(17) ?
    C24 C19 C20 C21 . . . . -1.3(3) ?
    P2 C19 C20 C21 . . . . -175.59(16) ?
    C19 C20 C21 C22 . . . . 0.8(3) ?
    C20 C21 C22 C23 . . . . 0.4(3) ?
    C21 C22 C23 C24 . . . . -1.0(3) ?
    C22 C23 C24 C19 . . . . 0.5(3) ?
    C20 C19 C24 C23 . . . . 0.7(3) ?
    P2 C19 C24 C23 . . . . 175.22(17) ?
    C30 C25 C26 C27 . . . . 0.4(3) ?
    N1 C25 C26 C27 . . . . -176.92(19) ?
    C25 C26 C27 C28 . . . . -1.3(3) ?
    C26 C27 C28 C29 . . . . 1.1(3) ?
    C26 C27 C28 C31A . . . . -176.5(3) ?
    C26 C27 C28 C31B . . . . -179.7(3) ?
    C27 C28 C29 C30 . . . . 0.0(3) ?
    C31A C28 C29 C30 . . . . 176.8(4) ?
    C31B C28 C29 C30 . . . . -179.3(3) ?
    C28 C29 C30 C25 . . . . -0.9(3) ?
    C26 C25 C30 C29 . . . . 0.7(3) ?
    N1 C25 C30 C29 . . . . 178.00(19) ?
    C29 C28 C31A C32A . . . . -7.0(6) ?
    C27 C28 C31A C32A . . . . 169.9(3) ?
    C31B C28 C31A C32A . . . . -17.6(8) ?
    C29 C28 C31B C32B . . . . -94.2(6) ?
    C27 C28 C31B C32B . . . . 86.6(7) ?
    C31A C28 C31B C32B . . . . 77.5(10) ?
    C38 C33 C34 C35 . . . . 1.0(3) ?
    P3 C33 C34 C35 . . . . 175.95(17) ?
    C33 C34 C35 C36 . . . . -0.6(3) ?
    C34 C35 C36 C37 . . . . -0.2(3) ?
    C35 C36 C37 C38 . . . . 0.6(3) ?
    C36 C37 C38 C33 . . . . -0.2(3) ?
    C34 C33 C38 C37 . . . . -0.5(3) ?
    P3 C33 C38 C37 . . . . -175.77(16) ?
    C44 C39 C40 C41 . . . . 1.2(3) ?
    P3 C39 C40 C41 . . . . 177.63(17) ?
    C39 C40 C41 C42 . . . . -0.9(3) ?
    C40 C41 C42 C43 . . . . 0.1(4) ?
    C41 C42 C43 C44 . . . . 0.3(4) ?
    C42 C43 C44 C39 . . . . 0.1(3) ?
    C40 C39 C44 C43 . . . . -0.8(3) ?
    P3 C39 C44 C43 . . . . -177.17(17) ?
    C50 C45 C46 C47 . . . . 0.8(3) ?
    P4 C45 C46 C47 . . . . 175.98(17) ?
    C45 C46 C47 C48 . . . . -1.0(3) ?
    C46 C47 C48 C49 . . . . 0.3(3) ?
    C47 C48 C49 C50 . . . . 0.6(4) ?
    C48 C49 C50 C45 . . . . -0.8(3) ?
    C46 C45 C50 C49 . . . . 0.2(3) ?
    P4 C45 C50 C49 . . . . -175.19(17) ?
    C56 C51 C52 C53 . . . . -1.6(3) ?
    P4 C51 C52 C53 . . . . -176.41(16) ?
    C51 C52 C53 C54 . . . . 1.0(3) ?
    C52 C53 C54 C55 . . . . 0.2(3) ?
    C53 C54 C55 C56 . . . . -0.7(3) ?
    C54 C55 C56 C51 . . . . 0.1(3) ?
    C52 C51 C56 C55 . . . . 1.0(3) ?
    P4 C51 C56 C55 . . . . 176.08(16) ?
    C62 C57 C58 C59 . . . . 0.3(3) ?
    N2 C57 C58 C59 . . . . -176.99(18) ?
    C57 C58 C59 C60 . . . . -1.5(3) ?
    C58 C59 C60 C61 . . . . 1.3(3) ?
    C58 C59 C60 C63 . . . . -177.3(2) ?
    C59 C60 C61 C62 . . . . 0.0(3) ?
    C63 C60 C61 C62 . . . . 178.6(2) ?
    C60 C61 C62 C57 . . . . -1.2(3) ?
    C58 C57 C62 C61 . . . . 1.0(3) ?
    N2 C57 C62 C61 . . . . 178.31(18) ?
    C61 C60 C63 C64 . . . . -177.2(2) ?
    C59 C60 C63 C64 . . . . 1.3(3) ?
    C26 C25 N1 P1 . . . . 51.1(2) ?
    C30 C25 N1 P1 . . . . -126.23(18) ?
    C26 C25 N1 P2 . . . . -120.22(19) ?
    C30 C25 N1 P2 . . . . 62.5(2) ?
    C58 C57 N2 P3 . . . . 50.0(2) ?
    C62 C57 N2 P3 . . . . -127.31(18) ?
    C58 C57 N2 P4 . . . . -120.15(18) ?
    C62 C57 N2 P4 . . . . 62.5(2) ?
    C25 N1 P1 C7 . . . . 146.52(16) ?
    P2 N1 P1 C7 . . . . -43.21(16) ?
    C25 N1 P1 C1 . . . . 36.54(18) ?
    P2 N1 P1 C1 . . . . -153.19(13) ?
    C25 N1 P1 S1 . . . . -86.61(16) ?
    P2 N1 P1 S1 . . . . 83.65(13) ?
    C8 C7 P1 N1 . . . . 130.08(17) ?
    C12 C7 P1 N1 . . . . -52.36(19) ?
    C8 C7 P1 C1 . . . . -121.48(18) ?
    C12 C7 P1 C1 . . . . 56.09(19) ?
    C8 C7 P1 S1 . . . . 2.00(19) ?
    C12 C7 P1 S1 . . . . 179.56(15) ?
    C2 C1 P1 N1 . . . . -142.13(17) ?
    C6 C1 P1 N1 . . . . 40.7(2) ?
    C2 C1 P1 C7 . . . . 107.43(18) ?
    C6 C1 P1 C7 . . . . -69.7(2) ?
    C2 C1 P1 S1 . . . . -16.83(19) ?
    C6 C1 P1 S1 . . . . 166.03(16) ?
    C25 N1 P2 C13 . . . . 51.34(17) ?
    P1 N1 P2 C13 . . . . -119.00(14) ?
    C25 N1 P2 C19 . . . . 162.19(16) ?
    P1 N1 P2 C19 . . . . -8.16(17) ?
    C25 N1 P2 S2 . . . . -72.84(16) ?
    P1 N1 P2 S2 . . . . 116.82(12) ?
    C14 C13 P2 N1 . . . . 33.0(2) ?
    C18 C13 P2 N1 . . . . -151.82(17) ?
    C14 C13 P2 C19 . . . . -80.73(19) ?
    C18 C13 P2 C19 . . . . 94.49(18) ?
    C14 C13 P2 S2 . . . . 157.65(16) ?
    C18 C13 P2 S2 . . . . -27.13(19) ?
    C24 C19 P2 N1 . . . . 115.33(17) ?
    C20 C19 P2 N1 . . . . -70.27(19) ?
    C24 C19 P2 C13 . . . . -133.58(17) ?
    C20 C19 P2 C13 . . . . 40.82(19) ?
    C24 C19 P2 S2 . . . . -10.98(18) ?
    C20 C19 P2 S2 . . . . 163.42(15) ?
    C57 N2 P3 C39 . . . . 146.55(16) ?
    P4 N2 P3 C39 . . . . -44.39(15) ?
    C57 N2 P3 C33 . . . . 37.51(17) ?
    P4 N2 P3 C33 . . . . -153.44(13) ?
    C57 N2 P3 S3 . . . . -86.40(15) ?
    P4 N2 P3 S3 . . . . 82.65(13) ?
    C40 C39 P3 N2 . . . . 130.71(17) ?
    C44 C39 P3 N2 . . . . -52.92(19) ?
    C40 C39 P3 C33 . . . . -120.34(17) ?
    C44 C39 P3 C33 . . . . 56.03(19) ?
    C40 C39 P3 S3 . . . . 2.73(19) ?
    C44 C39 P3 S3 . . . . 179.10(15) ?
    C38 C33 P3 N2 . . . . -146.72(16) ?
    C34 C33 P3 N2 . . . . 38.2(2) ?
    C38 C33 P3 C39 . . . . 102.57(18) ?
    C34 C33 P3 C39 . . . . -72.49(19) ?
    C38 C33 P3 S3 . . . . -21.15(19) ?
    C34 C33 P3 S3 . . . . 163.79(16) ?
    C57 N2 P4 C45 . . . . 52.68(17) ?
    P3 N2 P4 C45 . . . . -116.47(13) ?
    C57 N2 P4 C51 . . . . 163.55(15) ?
    P3 N2 P4 C51 . . . . -5.60(16) ?
    C57 N2 P4 S4 . . . . -71.72(16) ?
    P3 N2 P4 S4 . . . . 119.13(11) ?
    C46 C45 P4 N2 . . . . 32.5(2) ?
    C50 C45 P4 N2 . . . . -152.18(17) ?
    C46 C45 P4 C51 . . . . -80.85(19) ?
    C50 C45 P4 C51 . . . . 94.42(18) ?
    C46 C45 P4 S4 . . . . 157.47(16) ?
    C50 C45 P4 S4 . . . . -27.3(2) ?
    C52 C51 P4 N2 . . . . -73.50(18) ?
    C56 C51 P4 N2 . . . . 111.58(17) ?
    C52 C51 P4 C45 . . . . 37.67(19) ?
    C56 C51 P4 C45 . . . . -137.25(16) ?
    C52 C51 P4 S4 . . . . 160.37(15) ?
    C56 C51 P4 S4 . . . . -14.55(18) ?
loop_
    _geom_hbond_atom_site_label_D
    _geom_hbond_atom_site_label_H
    _geom_hbond_atom_site_label_A
    _geom_hbond_site_symmetry_A
    _geom_hbond_distance_DH
    _geom_hbond_distance_HA
    _geom_hbond_distance_DA
    _geom_hbond_angle_DHA
    C17 H17 Cg2 2_756 0.95 2.97 3.759(3) 141
    C64 H64A Cg1 1_456 0.98 2.88 3.767(3) 151
_iucr_refine_instructions_details
;
TITL mo_10bo_pa5_0m in P-1
CELL  0.71073   9.6305  13.8027  21.3602   82.484   84.635   79.975
ZERR     4.00   0.0011   0.0014   0.0024    0.002    0.002    0.002
LATT   1
SFAC  C    H    N    P    S
UNIT  128  116  4    8    8
MERG   2
DFIX  1.5200 0.0020 C31A C32B
DFIX  1.5200 0.0020 C31A C32A
DELU  0.0010 0.0010 C31A C32B
SIMU  0.040 0.080 1.700 C31A C32B
FMAP   2
PLAN    6
SIZE     0.08   0.08   0.17
ACTA
BOND
BOND   $H
CONF
L.S.   12
TEMP  -100.00
WGHT    0.044200    1.566700
FVAR       0.08554   0.48228
C1    1    0.558746    0.331463    0.206387    11.00000    0.01257    0.01299 =
         0.01777   -0.00296   -0.00110    0.00064
C2    1    0.421203    0.312221    0.220275    11.00000    0.01361    0.01490 =
         0.01822   -0.00160   -0.00269   -0.00018
AFIX  43
H2    2    0.389047    0.264256    0.199607    11.00000   -1.20000
AFIX   0
C3    1    0.330769    0.362766    0.264176    11.00000    0.01244    0.02013 =
         0.02055   -0.00166   -0.00052   -0.00094
AFIX  43
H3    2    0.237084    0.349322    0.273329    11.00000   -1.20000
AFIX   0
C4    1    0.376712    0.432491    0.294537    11.00000    0.01919    0.01796 =
         0.01592   -0.00343   -0.00108    0.00371
AFIX  43
H4    2    0.314882    0.466629    0.324729    11.00000   -1.20000
AFIX   0
C5    1    0.513424    0.452670    0.280891    11.00000    0.02102    0.01249 =
         0.01973   -0.00289   -0.00522    0.00072
AFIX  43
H5    2    0.544856    0.500683    0.301786    11.00000   -1.20000
AFIX   0
C6    1    0.604100    0.403051    0.236933    11.00000    0.01475    0.01520 =
         0.02131   -0.00232   -0.00128   -0.00297
AFIX  43
H6    2    0.697173    0.417572    0.227479    11.00000   -1.20000
AFIX   0
C7    1    0.683033    0.358781    0.078497    11.00000    0.01219    0.01484 =
         0.02148   -0.00264   -0.00043   -0.00132
C8    1    0.637925    0.343823    0.020781    11.00000    0.01656    0.02206 =
         0.02216   -0.00463   -0.00161   -0.00211
AFIX  43
H8    2    0.603003    0.284774    0.016911    11.00000   -1.20000
AFIX   0
C9    1    0.644326    0.415797   -0.031082    11.00000    0.02161    0.03402 =
         0.02024   -0.00030   -0.00243   -0.00211
AFIX  43
H9    2    0.614931    0.405052   -0.070490    11.00000   -1.20000
AFIX   0
C10   1    0.692944    0.502678   -0.025894    11.00000    0.02142    0.02698 =
         0.02734    0.00661    0.00288    0.00023
AFIX  43
H10   2    0.696458    0.551507   -0.061488    11.00000   -1.20000
AFIX   0
C11   1    0.736649    0.518286    0.031595    11.00000    0.02138    0.01673 =
         0.03296    0.00062    0.00409   -0.00519
AFIX  43
H11   2    0.769394    0.578177    0.035395    11.00000   -1.20000
AFIX   0
C12   1    0.732644    0.446525    0.083636    11.00000    0.01720    0.02023 =
         0.02297   -0.00357   -0.00112   -0.00506
AFIX  43
H12   2    0.763685    0.457186    0.122731    11.00000   -1.20000
AFIX   0
C13   1    1.076947    0.103230    0.160472    11.00000    0.01378    0.01504 =
         0.01257   -0.00394   -0.00039   -0.00071
C14   1    0.997854    0.027261    0.179237    11.00000    0.01247    0.01813 =
         0.01500   -0.00449    0.00024   -0.00155
AFIX  43
H14   2    0.897598    0.041080    0.180055    11.00000   -1.20000
AFIX   0
C15   1    1.065680   -0.068322    0.196670    11.00000    0.02048    0.01514 =
         0.01746   -0.00303    0.00028   -0.00383
AFIX  43
H15   2    1.011796   -0.119518    0.210828    11.00000   -1.20000
AFIX   0
C16   1    1.212584   -0.089253    0.193431    11.00000    0.02067    0.01753 =
         0.01960   -0.00442   -0.00232    0.00438
AFIX  43
H16   2    1.258857   -0.155002    0.204740    11.00000   -1.20000
AFIX   0
C17   1    1.291730   -0.014540    0.173764    11.00000    0.01315    0.02558 =
         0.01849   -0.00712   -0.00217    0.00236
AFIX  43
H17   2    1.392057   -0.029282    0.171162    11.00000   -1.20000
AFIX   0
C18   1    1.224558    0.081649    0.157896    11.00000    0.01279    0.02018 =
         0.01593   -0.00592   -0.00019   -0.00244
AFIX  43
H18   2    1.278908    0.133024    0.145243    11.00000   -1.20000
AFIX   0
C19   1    0.962882    0.222480    0.051597    11.00000    0.01171    0.01810 =
         0.01500   -0.00401    0.00111   -0.00063
C20   1    0.915407    0.142176    0.031648    11.00000    0.01617    0.01600 =
         0.01943   -0.00399   -0.00111   -0.00136
AFIX  43
H20   2    0.891723    0.089537    0.061799    11.00000   -1.20000
AFIX   0
C21   1    0.902949    0.139544   -0.032386    11.00000    0.02146    0.02178 =
         0.02154   -0.00814   -0.00360   -0.00129
AFIX  43
H21   2    0.869570    0.085457   -0.045969    11.00000   -1.20000
AFIX   0
C22   1    0.939184    0.215769   -0.076462    11.00000    0.02779    0.03030 =
         0.01733   -0.00686   -0.00252    0.00012
AFIX  43
H22   2    0.930039    0.213947   -0.120175    11.00000   -1.20000
AFIX   0
C23   1    0.988784    0.294757   -0.056953    11.00000    0.02406    0.02704 =
         0.01724    0.00267    0.00027   -0.00478
AFIX  43
H23   2    1.014925    0.346281   -0.087386    11.00000   -1.20000
AFIX   0
C24   1    1.000219    0.298552    0.006854    11.00000    0.01613    0.01723 =
         0.02027   -0.00225   -0.00047   -0.00406
AFIX  43
H24   2    1.033463    0.352913    0.020148    11.00000   -1.20000
AFIX   0
C25   1    0.836554    0.218718    0.245002    11.00000    0.01355    0.01713 =
         0.01433   -0.00130    0.00182    0.00266
C26   1    0.765392    0.145449    0.277293    11.00000    0.02036    0.01459 =
         0.02489   -0.00137    0.00759    0.00160
AFIX  43
H26   2    0.717741    0.108253    0.254418    11.00000   -1.20000
AFIX   0
C27   1    0.763801    0.126567    0.342678    11.00000    0.02592    0.02018 =
         0.02682    0.00634    0.00969    0.00679
AFIX  43
H27   2    0.713116    0.077285    0.364082    11.00000   -1.20000
AFIX   0
C28   1    0.835162    0.178439    0.377925    11.00000    0.02027    0.03549 =
         0.01975    0.00500    0.00195    0.01100
C29   1    0.905598    0.250769    0.344809    11.00000    0.02085    0.03932 =
         0.01815   -0.00516   -0.00404    0.00337
AFIX  43
H29   2    0.954890    0.287051    0.367585    11.00000   -1.20000
AFIX   0
C30   1    0.906547    0.272005    0.279420    11.00000    0.01645    0.02356 =
         0.01893   -0.00250    0.00100   -0.00046
AFIX  43
H30   2    0.954791    0.322734    0.258195    11.00000   -1.20000
AFIX   0
PART    1
SAME  C28 C32A C32B
C31A  1    0.820309    0.136484    0.445736    21.00000    0.02039    0.03770 =
         0.02174   -0.00429   -0.00466   -0.01496
AFIX  23
H31A  2    0.846295    0.063421    0.450291    21.00000   -1.20000
H31B  2    0.721963    0.154192    0.463707    21.00000   -1.20000
AFIX   0
C32A  1    0.921873    0.182864    0.478793    21.00000    0.03435    0.03385 =
         0.02719    0.00374   -0.00543   -0.00086
AFIX 137
H32A  2    1.017507    0.168096    0.458524    21.00000   -1.50000
H32B  2    0.921715    0.155483    0.523503    21.00000   -1.50000
H32C  2    0.891596    0.254788    0.475572    21.00000   -1.50000
AFIX   0
PART    2
C32B  1    0.957362    0.088763    0.474506   -21.00000    0.08760    0.08404 =
         0.02074   -0.00243   -0.00582    0.04814
AFIX 137
H32D  2    0.947591    0.025502    0.460644   -21.00000   -1.50000
H32E  2    0.952178    0.082425    0.520866   -21.00000   -1.50000
H32F  2    1.048742    0.106783    0.457562   -21.00000   -1.50000
AFIX   0
C31B  1    0.843915    0.165330    0.451415   -21.00000    0.02044
AFIX  23
H31C  2    0.856783    0.229183    0.464552   -21.00000   -1.20000
H31D  2    0.752820    0.149302    0.471870   -21.00000   -1.20000
AFIX   0
PART    0
C33   1    0.083153    0.327776    0.710938    11.00000    0.01249    0.01052 =
         0.01674   -0.00149   -0.00072    0.00101
C34   1    0.128327    0.399778    0.741060    11.00000    0.01437    0.01320 =
         0.02703   -0.00465   -0.00101   -0.00241
AFIX  43
H34   2    0.222271    0.412937    0.732515    11.00000   -1.20000
AFIX   0
C35   1    0.035614    0.451999    0.783480    11.00000    0.01981    0.01448 =
         0.02051   -0.00422   -0.00317   -0.00122
AFIX  43
H35   2    0.066832    0.500343    0.804157    11.00000   -1.20000
AFIX   0
C36   1   -0.101832    0.434019    0.795777    11.00000    0.01864    0.01700 =
         0.01657   -0.00296    0.00094    0.00248
AFIX  43
H36   2   -0.164631    0.469814    0.824887    11.00000   -1.20000
AFIX   0
C37   1   -0.147748    0.363625    0.765518    11.00000    0.01229    0.01823 =
         0.02214   -0.00152   -0.00006   -0.00052
AFIX  43
H37   2   -0.242350    0.351693    0.773650    11.00000   -1.20000
AFIX   0
C38   1   -0.055651    0.310462    0.723301    11.00000    0.01299    0.01373 =
         0.01756   -0.00235   -0.00222   -0.00100
AFIX  43
H38   2   -0.087497    0.262163    0.702818    11.00000   -1.20000
AFIX   0
C39   1    0.196921    0.354219    0.582543    11.00000    0.01009    0.01388 =
         0.02347   -0.00100    0.00149   -0.00068
C40   1    0.146666    0.336894    0.526533    11.00000    0.01427    0.02115 =
         0.02258   -0.00164   -0.00029   -0.00126
AFIX  43
H40   2    0.114705    0.276216    0.524164    11.00000   -1.20000
AFIX   0
C41   1    0.143356    0.408284    0.474277    11.00000    0.01853    0.03388 =
         0.02502    0.00246    0.00089   -0.00106
AFIX  43
H41   2    0.110286    0.395935    0.436013    11.00000   -1.20000
AFIX   0
C42   1    0.187959    0.497297    0.477635    11.00000    0.02075    0.02892 =
         0.03210    0.01416    0.00603    0.00390
AFIX  43
H42   2    0.185299    0.545953    0.441742    11.00000   -1.20000
AFIX   0
C43   1    0.236361    0.515553    0.533095    11.00000    0.02080    0.01549 =
         0.04225    0.00337    0.00727   -0.00269
AFIX  43
H43   2    0.266528    0.576924    0.535254    11.00000   -1.20000
AFIX   0
C44   1    0.241208    0.444712    0.585754    11.00000    0.01740    0.01778 =
         0.02839   -0.00144    0.00174   -0.00284
AFIX  43
H44   2    0.274473    0.457631    0.623831    11.00000   -1.20000
AFIX   0
C45   1    0.603181    0.104016    0.657688    11.00000    0.01533    0.01465 =
         0.01205   -0.00485   -0.00020    0.00023
C46   1    0.525934    0.027734    0.677875    11.00000    0.01318    0.01688 =
         0.01557   -0.00638   -0.00131   -0.00089
AFIX  43
H46   2    0.425545    0.041360    0.681343    11.00000   -1.20000
AFIX   0
C47   1    0.595826   -0.068280    0.692931    11.00000    0.02073    0.01583 =
         0.01767   -0.00418   -0.00045   -0.00257
AFIX  43
H47   2    0.543340   -0.120167    0.707350    11.00000   -1.20000
AFIX   0
C48   1    0.742749   -0.088268    0.686849    11.00000    0.02317    0.01591 =
         0.02249   -0.00674   -0.00599    0.00522
AFIX  43
H48   2    0.790317   -0.154016    0.696952    11.00000   -1.20000
AFIX   0
C49   1    0.820061   -0.013216    0.666223    11.00000    0.01390    0.02214 =
         0.02447   -0.00826   -0.00253    0.00292
AFIX  43
H49   2    0.920369   -0.027509    0.661793    11.00000   -1.20000
AFIX   0
C50   1    0.750736    0.083368    0.651946    11.00000    0.01400    0.01911 =
         0.01915   -0.00456   -0.00089   -0.00294
AFIX  43
H50   2    0.803752    0.135213    0.638304    11.00000   -1.20000
AFIX   0
C51   1    0.477489    0.225182    0.551634    11.00000    0.01098    0.01585 =
         0.01601   -0.00388    0.00125   -0.00026
C52   1    0.434245    0.143057    0.532037    11.00000    0.01621    0.01626 =
         0.01851   -0.00508   -0.00166    0.00181
AFIX  43
H52   2    0.419335    0.087863    0.561936    11.00000   -1.20000
AFIX   0
C53   1    0.413181    0.142562    0.468618    11.00000    0.02142    0.02218 =
         0.02266   -0.01098   -0.00442    0.00190
AFIX  43
H53   2    0.382374    0.087288    0.455293    11.00000   -1.20000
AFIX   0
C54   1    0.436853    0.222175    0.424770    11.00000    0.02220    0.03305 =
         0.01661   -0.00629   -0.00285    0.00305
AFIX  43
H54   2    0.421978    0.221412    0.381505    11.00000   -1.20000
AFIX   0
C55   1    0.482335    0.303300    0.443799    11.00000    0.01909    0.02775 =
         0.01790    0.00136    0.00151   -0.00069
AFIX  43
H55   2    0.499575    0.357512    0.413513    11.00000   -1.20000
AFIX   0
C56   1    0.502397    0.304891    0.506843    11.00000    0.01405    0.01943 =
         0.01957   -0.00119    0.00114   -0.00169
AFIX  43
H56   2    0.533259    0.360390    0.519837    11.00000   -1.20000
AFIX   0
C57   1    0.369165    0.219815    0.746921    11.00000    0.01208    0.01322 =
         0.01529   -0.00323   -0.00011    0.00011
C58   1    0.302130    0.146144    0.780824    11.00000    0.01436    0.01567 =
         0.01987   -0.00551   -0.00027   -0.00203
AFIX  43
H58   2    0.253151    0.108017    0.759243    11.00000   -1.20000
AFIX   0
C59   1    0.306294    0.127801    0.846387    11.00000    0.01690    0.01521 =
         0.01836   -0.00113    0.00154   -0.00205
AFIX  43
H59   2    0.257965    0.078195    0.869091    11.00000   -1.20000
AFIX   0
C60   1    0.380091    0.180892    0.879355    11.00000    0.01739    0.01937 =
         0.01646   -0.00402   -0.00024    0.00191
C61   1    0.446706    0.254183    0.844211    11.00000    0.01958    0.02092 =
         0.02043   -0.00728   -0.00122   -0.00506
AFIX  43
H61   2    0.497668    0.291358    0.865545    11.00000   -1.20000
AFIX   0
C62   1    0.441260    0.274752    0.779300    11.00000    0.01566    0.01577 =
         0.02083   -0.00318    0.00018   -0.00528
AFIX  43
H62   2    0.486472    0.326136    0.756819    11.00000   -1.20000
AFIX   0
C63   1    0.392442    0.160133    0.950172    11.00000    0.03235    0.02793 =
         0.01369   -0.00337   -0.00323   -0.00346
AFIX  23
H63A  2    0.351240    0.221210    0.969382    11.00000   -1.20000
H63B  2    0.494084    0.145561    0.958025    11.00000   -1.20000
AFIX   0
C64   1    0.322328    0.075921    0.984064    11.00000    0.03377    0.03375 =
         0.01596   -0.00006    0.00169   -0.00338
AFIX 137
H64A  2    0.220542    0.090695    0.978766    11.00000   -1.50000
H64B  2    0.338227    0.068107    1.029228    11.00000   -1.50000
H64C  2    0.362837    0.014459    0.966134    11.00000   -1.50000
AFIX   0
N1    3    0.833030    0.242654    0.176440    11.00000    0.01252    0.01490 =
         0.01446   -0.00251    0.00100   -0.00133
N2    3    0.359419    0.242771    0.678429    11.00000    0.01125    0.01322 =
         0.01419   -0.00339    0.00087   -0.00243
P1    4    0.669833    0.266217    0.146372    11.00000    0.01144    0.01157 =
         0.01839   -0.00428    0.00045   -0.00273
P2    4    0.993774    0.227398    0.133528    11.00000    0.01119    0.01229 =
         0.01423   -0.00335    0.00019   -0.00285
P3    4    0.193891    0.261916    0.651152    11.00000    0.01081    0.01068 =
         0.01627   -0.00269   -0.00034   -0.00226
P4    4    0.516965    0.228633    0.632717    11.00000    0.01099    0.01207 =
         0.01425   -0.00359    0.00019   -0.00277
S1    5    0.596763    0.150831    0.128050    11.00000    0.01735    0.01552 =
         0.02860   -0.00944    0.00295   -0.00690
S2    5    1.108685    0.327483    0.141402    11.00000    0.01714    0.01734 =
         0.02162   -0.00640    0.00072   -0.00793
S3    5    0.125776    0.143244    0.635578    11.00000    0.01618    0.01351 =
         0.02139   -0.00494   -0.00102   -0.00493
S4    5    0.632745    0.328936    0.638517    11.00000    0.01678    0.01760 =
         0.02250   -0.00661    0.00210   -0.00851
HKLF 4
REM  mo_10bo_pa5_0m in P-1
REM R1 =  0.0419 for   9271 Fo > 4sig(Fo)  and  0.0748 for all  13522 data
REM    684 parameters refined using      9 restraints
END
WGHT      0.0441      1.4907
REM Highest difference peak  0.816,  deepest hole -0.363,  1-sigma level  0.067
Q1    1   0.8207  0.0682  0.4806  11.00000  0.05    0.82
Q2    1   0.6833  0.3103  0.1069  11.00000  0.05    0.44
Q3    1   0.7636  0.2537  0.1635  11.00000  0.05    0.44
Q4    1   0.9720  0.2340  0.0862  11.00000  0.05    0.44
Q5    1   0.5463  0.1600  0.6400  11.00000  0.05    0.41
Q6    1   0.4857  0.2239  0.5901  11.00000  0.05    0.41
;
