# Supplementary material for: N,N-Bis(diphenyl­thio­phosphino­yl)-4-ethyl­aniline
Source: Acta Crystallogr Sect E Struct Rep Online. 2012 Nov 30;68(Pt 12):o3491–2. doi: 10.1107/S1600536812048416 (PMC3589063; doi:10.1107/S1600536812048416)
Supplement: Supplementary file 2 [file e-68-o3491-Isup2.hkl]

#
# h,k,l, Fc-squared, Fo-squared, sigma(Fo-squared) and status flag
#
data_I
_shelx_title ' mo_10bo_pa5_0m in P-1'
_shelx_refln_list_code          4
_shelx_F_calc_maximum      347.80
_exptl_crystal_F_000      1160.00
_reflns_d_resolution_high  0.7513
 
loop_
 _symmetry_equiv_pos_as_xyz
 'x, y, z'
 '-x, -y, -z'
 
_cell_length_a     9.6305
_cell_length_b    13.8027
_cell_length_c    21.3602
_cell_angle_alpha  82.484
_cell_angle_beta   84.635
_cell_angle_gamma  79.975
 
_shelx_F_squared_multiplier     1.000
 
loop_
 _refln_index_h
 _refln_index_k
 _refln_index_l
 _refln_F_squared_calc
 _refln_F_squared_meas
 _refln_F_squared_sigma
 _refln_observed_status
   1   0   0       84.17       98.39      4.28 o
   2   0   0     1240.05     1199.08     21.81 o
   3   0   0       27.83       28.89     10.77 o
   4   0   0     2449.33     2568.16     39.10 o
   5   0   0      157.28      159.03     14.30 o
   6   0   0      285.56      280.72     17.71 o
   7   0   0      160.79      188.21     17.55 o
   8   0   0     1385.78     1374.74     34.73 o
   9   0   0      176.13      231.77     22.67 o
  10   0   0     1152.81     1127.92     43.71 o
  11   0   0       32.62       81.35     32.00 o
  12   0   0      306.65      387.29     47.93 o
 -12   1   0      756.18      835.82     51.53 o
 -11   1   0       37.93       30.26     47.34 o
 -10   1   0     1069.71     1004.13     41.21 o
  -9   1   0      634.28      638.22     34.98 o
  -8   1   0      325.87      335.46     22.40 o
  -7   1   0       24.11       13.64     14.59 o
  -6   1   0     4182.04     4360.79     56.95 o
  -5   1   0      234.04      257.92     14.56 o
  -4   1   0     2006.42     1932.65     39.90 o
  -3   1   0       53.57       38.93     11.00 o
  -2   1   0        9.71       11.35      8.04 o
  -1   1   0        9.04       -4.24      4.24 o
   1   1   0      160.11      158.83      4.84 o
   2   1   0     1236.20     1154.78     23.57 o
   3   1   0       54.14       27.83     11.54 o
   4   1   0     4752.02     4835.58     61.51 o
   5   1   0      787.61      866.12     25.51 o
   6   1   0      163.82      150.09     15.97 o
   7   1   0     1361.67     1347.96     35.68 o
   8   1   0       14.34        7.27     16.19 o
   9   1   0      214.88      224.56     20.82 o
  10   1   0        3.74        3.55     21.41 o
  11   1   0      665.33      753.10     44.95 o
  12   1   0      191.57      192.71     37.77 o
 -12   2   0       47.92       94.03     35.98 o
 -11   2   0      291.39      416.36     34.51 o
 -10   2   0      182.18      228.27     28.28 o
  -9   2   0       26.20      -21.22     21.22 o
  -8   2   0        6.30      -17.32     17.32 o
  -7   2   0      395.33      384.22     25.86 o
  -6   2   0     3637.19     3814.02     51.98 o
  -5   2   0     1882.55     1806.69     31.49 o
  -4   2   0     5046.99     5728.77     65.71 o
  -3   2   0      446.24      478.55     16.59 o
  -2   2   0    71736.71    77208.39    632.49 o
  -1   2   0       54.99       36.40      5.23 o
   0   2   0    38375.31    38965.66    597.31 o
   1   2   0      258.59      263.69      8.27 o
   2   2   0        5.98       -9.26      9.26 o
   3   2   0      116.90       72.88     12.34 o
   4   2   0      417.17      495.06     18.65 o
   5   2   0      409.22      351.09     17.21 o
   6   2   0     2273.63     2463.40     70.28 o
   7   2   0       64.48       70.61     17.59 o
   8   2   0        0.47       -1.14     23.56 o
   9   2   0     1281.23     1223.52     52.09 o
  10   2   0      249.70      310.38     30.11 o
  11   2   0      198.23      276.16     36.09 o
  12   2   0      238.20      311.88     56.90 o
 -12   3   0      362.40      419.16     68.34 o
 -11   3   0      199.21      182.06     30.40 o
 -10   3   0      178.99      123.54     26.59 o
  -9   3   0     1268.29     1272.53     44.18 o
  -8   3   0        0.05       -5.21     20.06 o
  -7   3   0        0.79      -15.93     15.93 o
  -6   3   0      251.61      273.48     16.56 o
  -5   3   0     1164.14     1121.38     25.56 o
  -4   3   0     1335.62     1479.06     26.18 o
  -3   3   0      376.82      366.12     13.32 o
  -2   3   0     7670.90     8173.40     85.31 o
  -1   3   0      633.11      661.88     33.38 o
   0   3   0     1803.77     1722.83     35.95 o
   1   3   0      122.95      103.78      6.89 o
   2   3   0       41.04       56.77     10.45 o
   3   3   0      155.01      159.75     12.82 o
   4   3   0     7116.04     7748.10    142.41 o
   5   3   0        7.66       -8.47     13.25 o
   6   3   0     3849.93     3754.70     55.72 o
   7   3   0     2464.47     2364.35     61.93 o
   8   3   0      217.41      164.63     20.82 o
   9   3   0       11.12       59.18     21.00 o
  10   3   0      822.26      807.36     45.43 o
  11   3   0      865.71      909.95     46.61 o
  12   3   0      101.59      108.35     36.36 o
 -11   4   0     1252.43     1333.30     53.47 o
 -10   4   0       12.85        9.20     24.76 o
  -9   4   0      577.65      580.34     33.77 o
  -8   4   0      488.20      520.72     29.80 o
  -7   4   0      373.15      357.07     24.92 o
  -6   4   0     2830.07     2818.88     47.40 o
  -5   4   0      632.50      641.88     23.94 o
  -4   4   0     3958.70     4206.50     55.73 o
  -3   4   0        0.17       -9.52      9.52 o
  -2   4   0    14136.70    15047.80    152.49 o
  -1   4   0      126.87      118.20     15.53 o
   0   4   0      109.45      156.95     14.07 o
   1   4   0      155.50      140.27      7.52 o
   2   4   0      154.55      175.85     11.31 o
   3   4   0        9.57       -0.13     12.27 o
   4   4   0    17546.27    18376.43    247.15 o
   5   4   0      180.54      153.81     20.85 o
   6   4   0    10452.66    10397.52    135.17 o
   7   4   0      203.92      144.11     19.00 o
   8   4   0      489.96      493.80     25.95 o
   9   4   0     1110.61     1070.58     36.00 o
  10   4   0       22.44       67.83     23.48 o
  11   4   0      851.85      901.26     42.44 o
  12   4   0      208.54      281.07     34.96 o
 -11   5   0       31.30       43.94     28.47 o
 -10   5   0      467.45      434.22     33.75 o
  -9   5   0      624.09      655.96     35.34 o
  -8   5   0      668.18      701.40     33.57 o
  -7   5   0       66.98       95.69     20.70 o
  -6   5   0    10199.92    10077.61    136.76 o
  -5   5   0      293.33      315.06     20.38 o
  -4   5   0     3662.91     3847.34     65.90 o
  -3   5   0      686.46      649.00     20.39 o
  -2   5   0     1421.18     1541.43     23.26 o
  -1   5   0        1.20      -14.08     14.08 o
   0   5   0     6379.22     6464.16    108.90 o
   1   5   0      143.46      125.31      9.54 o
   2   5   0    12742.30    14038.96    194.48 o
   3   5   0      150.00      136.85     13.99 o
   4   5   0     1982.81     1732.36     50.89 o
   5   5   0       97.80       83.30     14.85 o
   6   5   0      801.22      745.73     28.74 o
   7   5   0     1073.49     1085.75     47.36 o
   8   5   0        4.95       20.70     18.91 o
   9   5   0      235.09      190.14     24.14 o
  10   5   0      258.61      303.48     27.41 o
  11   5   0      272.54      302.58     30.24 o
  12   5   0      105.61      144.74     33.03 o
 -11   6   0      144.89      109.31     31.27 o
 -10   6   0       49.71       89.38     27.84 o
  -9   6   0      300.96      337.90     37.48 o
  -8   6   0       65.19       59.73     23.12 o
  -7   6   0        1.02      -14.70     35.02 o
  -6   6   0        1.43       -6.75     21.29 o
  -5   6   0      444.00      427.00     22.51 o
  -4   6   0     1771.35     1702.30     47.65 o
  -3   6   0      248.49      252.63     14.18 o
  -2   6   0      671.10      687.04     15.83 o
  -1   6   0       54.45       71.13     15.68 o
   0   6   0        1.81       -1.08      9.41 o
   1   6   0        0.12       -0.09      8.37 o
   2   6   0     1095.13     1148.66     27.55 o
   3   6   0       51.80       77.26     13.26 o
   4   6   0     3389.91     3231.31     56.13 o
   5   6   0       31.73        7.46     15.69 o
   6   6   0     3676.98     3410.18     64.55 o
   7   6   0     2250.60     2332.09     50.44 o
   8   6   0      846.13      862.89     31.41 o
   9   6   0        0.47      -20.02     20.02 o
  10   6   0       75.02       56.18     24.34 o
  11   6   0      130.94      144.24     27.55 o
  12   6   0      313.00      304.17     45.20 o
 -10   7   0      984.04     1008.21     44.80 o
  -9   7   0       14.79       53.77     24.87 o
  -8   7   0       13.72       30.21     22.48 o
  -7   7   0       35.37       50.81     20.71 o
  -6   7   0     1532.34     1484.03     41.71 o
  -5   7   0       35.80       19.03     16.50 o
  -4   7   0      194.30      200.24     14.73 o
  -3   7   0       10.07       -6.06      9.32 o
  -2   7   0      278.87      344.83     14.33 o
  -1   7   0       76.30       73.38     18.46 o
   0   7   0      432.56      403.98     12.31 o
   1   7   0       16.93       29.31      8.36 o
   2   7   0      642.94      502.12     20.14 o
   3   7   0      460.60      402.08     19.53 o
   4   7   0     4132.86     3978.28     65.49 o
   5   7   0        2.60       19.32     17.36 o
   6   7   0      128.67      173.53     21.89 o
   7   7   0     1323.40     1374.79     45.12 o
   8   7   0       19.68       44.57     23.48 o
   9   7   0      148.93       78.56     24.53 o
  10   7   0        0.31        0.27     25.20 o
  11   7   0      344.91      358.48     37.63 o
  12   7   0       25.57       16.99     33.58 o
 -10   8   0      114.73      181.35     31.10 o
  -9   8   0     1329.97     1355.92     57.43 o
  -8   8   0      212.01      155.90     26.13 o
  -7   8   0     1068.86     1084.82     71.90 o
  -6   8   0      798.77      835.57     32.62 o
  -5   8   0       12.71       11.22     16.94 o
  -4   8   0      660.92      644.29     28.04 o
  -3   8   0      252.40      274.74     12.94 o
  -2   8   0      402.44      469.82     14.09 o
  -1   8   0       26.85       35.49     17.70 o
   0   8   0     1481.47     1403.56     22.32 o
   1   8   0        1.88       -6.23      8.44 o
   2   8   0     2888.24     2837.77     50.84 o
   3   8   0      299.97      269.50     18.40 o
   4   8   0     1583.89     1403.70     35.55 o
   5   8   0       63.68       16.03     16.68 o
   6   8   0     1382.81     1241.75     59.17 o
   7   8   0       72.61       51.37     34.71 o
   8   8   0     1898.26     1950.55     63.75 o
   9   8   0      161.48      172.35     30.53 o
  10   8   0      384.86      314.51     35.25 o
  11   8   0      244.37      249.55     37.06 o
  12   8   0        9.16       64.08     41.49 o
  -9   9   0      126.55       96.18     27.58 o
  -8   9   0     1587.36     1537.51     49.33 o
  -7   9   0        6.29      -11.72     27.64 o
  -6   9   0      428.10      424.72     26.35 o
  -5   9   0      322.81      330.14     26.59 o
  -4   9   0      220.95      234.24     22.00 o
  -3   9   0        6.41        7.57     11.79 o
  -2   9   0     3009.38     2955.99     38.90 o
  -1   9   0       58.81       51.91     13.81 o
   0   9   0     2838.22     2783.40     36.04 o
   1   9   0       99.79       73.99     10.74 o
   2   9   0      940.24      993.60     27.34 o
   3   9   0       91.33       71.14     29.38 o
   4   9   0      750.98      719.61     51.73 o
   5   9   0       95.72      104.66     22.12 o
   6   9   0        0.41        0.98     29.72 o
   7   9   0     1068.59     1050.34     74.61 o
   8   9   0     1277.44     1308.57     56.34 o
   9   9   0       14.41      -21.79     32.33 o
  10   9   0        9.99      -18.22     34.71 o
  11   9   0      598.48      624.42     53.01 o
  -9  10   0      605.02      597.89     37.60 o
  -8  10   0        0.56      -19.03     23.96 o
  -7  10   0      184.03      160.20     24.89 o
  -6  10   0      753.65      768.64     32.24 o
  -5  10   0      388.63      378.83     24.29 o
  -4  10   0     2423.62     2288.32     54.25 o
  -3  10   0      277.85      283.10     18.08 o
  -2  10   0     1063.48     1054.82     30.98 o
  -1  10   0      123.53      113.76     11.36 o
   0  10   0     4674.40     4873.47     56.91 o
   1  10   0      208.90      202.82     12.93 o
   2  10   0      419.38      439.39     19.21 o
   3  10   0        2.00        9.90     23.66 o
   4  10   0      222.03      299.20     64.91 o
   5  10   0      478.15      440.94     55.34 o
   6  10   0     1247.29     1281.82     64.21 o
   7  10   0      375.13      297.42     42.48 o
   8  10   0       70.46      109.49     87.46 o
   9  10   0        9.34       18.02     33.36 o
  10  10   0     1292.92     1227.10     62.00 o
  11  10   0      294.96      313.92     47.53 o
  -8  11   0     1214.67     1309.32     47.56 o
  -7  11   0      275.12      282.03     37.46 o
  -6  11   0        0.79        2.16     20.25 o
  -5  11   0        2.64       -8.77     18.64 o
  -4  11   0      596.72      532.09     33.14 o
  -3  11   0      215.20      226.19     22.48 o
  -2  11   0     6368.95     6286.55     88.02 o
  -1  11   0       22.32       29.20     11.90 o
   0  11   0     3545.63     3657.33     51.15 o
   1  11   0        1.56      -15.38     15.38 o
   2  11   0     1602.44     1636.02     39.87 o
   3  11   0        3.61       -0.54     24.63 o
   4  11   0       50.33       50.56     28.02 o
   5  11   0      205.55      257.24     62.86 o
   6  11   0        0.51       41.80     34.29 o
   7  11   0      255.15      218.24     42.38 o
   8  11   0     2471.02     2493.13     94.18 o
   9  11   0        0.08      -17.52     49.19 o
  10  11   0       22.15      117.91     39.87 o
  11  11   0      205.04      176.73     45.16 o
  -8  12   0        0.04       22.41     26.78 o
  -7  12   0       10.24       14.87     23.83 o
  -6  12   0     1255.27     1281.68     49.59 o
  -5  12   0     1399.19     1413.27     49.77 o
  -4  12   0     3798.93     3786.65     75.50 o
  -3  12   0      111.24      116.66     17.58 o
  -2  12   0      472.45      458.48     21.19 o
  -1  12   0      232.50      268.82     21.42 o
   0  12   0     2436.43     2420.20     44.64 o
   1  12   0        1.74        4.86     19.47 o
   2  12   0     1619.37     1431.79     48.42 o
   3  12   0        0.81      -12.80     26.56 o
   4  12   0      488.46      447.09     47.14 o
   5  12   0      364.32      366.99     40.58 o
   6  12   0     5011.40     4911.41    250.75 o
   7  12   0     1068.49     1122.49     64.21 o
   8  12   0       26.93       52.89     40.85 o
   9  12   0       62.57       72.45     43.96 o
  10  12   0      789.38      797.29     71.02 o
  -7  13   0       70.54       53.62     25.84 o
  -6  13   0      143.14      145.03     32.71 o
  -5  13   0      168.44      171.80     32.54 o
  -4  13   0     1006.60      917.71     62.95 o
  -3  13   0       55.01       70.74     24.35 o
  -2  13   0     7591.13     7703.23    119.97 o
  -1  13   0        1.78       14.09     17.44 o
   0  13   0     1454.22     1510.39     42.50 o
   1  13   0       13.54       28.74     20.93 o
   2  13   0        0.32       -4.70     27.20 o
   3  13   0       94.55      118.69     30.43 o
   4  13   0      420.13      458.19     40.58 o
   5  13   0       60.27       37.55     33.33 o
   6  13   0        0.32        6.58     36.23 o
   7  13   0      587.77      715.69     57.95 o
   8  13   0     1675.62     1639.06     82.58 o
   9  13   0        7.94      -42.99     42.99 o
  10  13   0      301.46      252.91     55.05 o
  -6  14   0      139.65      109.26     27.82 o
  -5  14   0      106.65      152.84     31.82 o
  -4  14   0      661.22      606.22     38.97 o
  -3  14   0        6.50        7.18     26.82 o
  -2  14   0     1212.95     1219.11     62.52 o
  -1  14   0       10.70       11.12     18.17 o
   0  14   0      740.94      796.69     36.79 o
   1  14   0       14.12       -4.50     22.13 o
   2  14   0     1074.06     1123.62    102.19 o
   3  14   0       49.33       42.27     36.21 o
   4  14   0      153.64      103.31     43.04 o
   5  14   0      320.79      341.47     43.45 o
   6  14   0      347.74      281.05     65.59 o
   7  14   0      675.25      829.07     63.24 o
   8  14   0      311.24      248.05    116.84 o
   9  14   0        6.56       30.77     49.88 o
  -5  15   0      390.88      388.28     31.44 o
  -4  15   0     1866.03     1934.77     65.70 o
  -3  15   0      130.20      129.80     24.85 o
  -2  15   0      592.22      597.68     32.55 o
  -1  15   0        0.99       30.57     22.30 o
   0  15   0      166.84      173.27     25.04 o
   1  15   0       81.13      117.72     25.36 o
   2  15   0     1237.92     1299.58     52.62 o
   3  15   0       44.15      107.39     32.81 o
   4  15   0     2378.83     2458.29     84.97 o
   5  15   0        3.02       45.09     36.72 o
   6  15   0       51.12        0.68     38.65 o
   7  15   0      118.66       63.54     43.48 o
   8  15   0      322.60      310.81     80.62 o
  -4  16   0      363.05      451.95     44.65 o
  -3  16   0       10.64       67.45     29.10 o
  -2  16   0      485.86      469.73     32.39 o
  -1  16   0      141.05      186.46     50.39 o
   0  16   0      550.34      635.17     45.35 o
   1  16   0        1.92        2.67     24.29 o
   2  16   0     3888.49     4039.69     91.76 o
   3  16   0       64.44      119.88     36.90 o
   4  16   0      298.73      304.83     41.55 o
   5  16   0      193.35      230.03     76.52 o
   6  16   0      353.46      372.24     49.70 o
   7  16   0      228.04      166.85     47.32 o
  -2  17   0       80.13      110.92     35.53 o
  -1  17   0       56.53       70.26     26.04 o
   0  17   0     1789.76     1846.26     60.13 o
   1  17   0      109.48       79.01     28.07 o
   2  17   0     2319.31     2452.52     80.68 o
   3  17   0        0.33      -20.57     34.29 o
   4  17   0     1810.81     1728.55    130.50 o
   5  17   0      120.03      220.00     43.89 o
   6  17   0      326.24      267.59     49.25 o
   1  18   0       15.14      -12.82     36.20 o
   2  18   0     1421.12     1425.32     67.15 o
   3  18   0       32.83       47.83     35.75 o
  -2 -18   1       24.57       32.80     33.82 o
  -6 -17   1        0.54       13.98     41.52 o
  -5 -17   1      281.76      314.43     48.28 o
  -4 -17   1       27.23      -14.35     37.68 o
  -3 -17   1      345.52      311.34     42.02 o
  -2 -17   1       17.62      132.35     35.26 o
  -1 -17   1        3.11       -4.64     27.50 o
   0 -17   1       39.03      -11.63     26.60 o
   1 -17   1       99.30       58.01     27.31 o
   2 -17   1       88.11       60.91     30.74 o
  -7 -16   1      175.00      129.41     47.23 o
  -6 -16   1       92.59       68.48     42.48 o
  -5 -16   1      812.86      794.99     57.98 o
  -4 -16   1       56.71      156.40     38.65 o
  -3 -16   1       50.86       29.38     33.82 o
  -2 -16   1        5.89       61.45     28.14 o
  -1 -16   1       69.18      128.46     41.23 o
   0 -16   1      109.86       90.71     44.25 o
   1 -16   1     1846.93     1831.66     62.29 o
   2 -16   1        3.28       28.92     27.00 o
   3 -16   1     1554.99     1595.34     86.79 o
   4 -16   1       22.04       -5.47     68.33 o
  -8 -15   1       63.25       -3.51     56.03 o
  -7 -15   1     2002.38     2122.44     91.28 o
  -6 -15   1      123.62      145.53     42.52 o
  -5 -15   1      227.45      239.23     47.83 o
  -4 -15   1      141.74      227.87     38.51 o
  -3 -15   1     1705.35     1836.76     72.91 o
  -2 -15   1        2.08       37.90     27.29 o
  -1 -15   1      748.53      786.17     39.40 o
   0 -15   1        4.80       15.66     23.20 o
   1 -15   1       86.57      104.00     37.01 o
   2 -15   1       12.48      -21.71     21.71 o
   3 -15   1      365.97      383.54     31.91 o
   4 -15   1        0.84        4.15     25.36 o
   5 -15   1      125.59      203.61     39.32 o
  -9 -14   1      147.60      173.67     77.89 o
  -8 -14   1        7.12      -23.50     45.09 o
  -7 -14   1        8.93       39.27     42.02 o
  -6 -14   1      260.75      233.27     49.19 o
  -5 -14   1     3903.50     4008.70    113.04 o
  -4 -14   1        4.96       43.63     52.61 o
  -3 -14   1      274.26      272.75     36.23 o
  -2 -14   1        0.31      -23.74     23.85 o
  -1 -14   1      104.34       84.72     24.47 o
   0 -14   1      118.93      135.75     23.98 o
   1 -14   1      215.25      201.01     25.05 o
   2 -14   1        0.31       33.07     22.88 o
   3 -14   1     1076.71      985.15     38.98 o
   4 -14   1        8.20       38.33     22.55 o
   5 -14   1      133.95      189.34     32.34 o
   6 -14   1       22.08       50.25     26.65 o
 -10 -13   1      180.89      179.60     54.09 o
  -9 -13   1      147.45      134.26     49.59 o
  -8 -13   1      521.72      546.66     57.01 o
  -7 -13   1     6047.50     6279.61    189.94 o
  -6 -13   1      171.92      169.43     41.55 o
  -5 -13   1      456.22      549.37     46.80 o
  -4 -13   1      351.76      279.93     37.68 o
  -3 -13   1     2248.75     2375.90     76.26 o
  -2 -13   1        6.03        2.12     22.55 o
  -1 -13   1     1910.94     1850.05     56.64 o
   0 -13   1        4.77       20.03     17.84 o
   1 -13   1     4370.73     4536.20     79.39 o
   2 -13   1       27.83       58.54     18.95 o
   3 -13   1     1131.16     1068.52     34.66 o
   4 -13   1       30.66       56.31     20.10 o
   5 -13   1      198.82      208.45     28.13 o
   6 -13   1      173.66      198.58     25.52 o
   7 -13   1      138.52      186.28     40.22 o
 -10 -12   1      376.59      424.17     60.67 o
  -9 -12   1      660.81      705.69     63.75 o
  -8 -12   1      446.00      418.44     52.18 o
  -7 -12   1      829.03      661.64     63.54 o
  -6 -12   1      242.24      218.85     90.19 o
  -5 -12   1     6352.04     6554.73    168.08 o
  -4 -12   1       25.47       24.42     29.46 o
  -3 -12   1     2285.11     2355.16     73.88 o
  -2 -12   1        6.26       11.24     21.95 o
  -1 -12   1        0.86      -16.59     16.59 o
   0 -12   1        1.86       -6.75     14.66 o
   1 -12   1     2280.28     2284.40     44.45 o
   2 -12   1       44.79       89.68     16.52 o
   3 -12   1     3006.98     2863.74     53.49 o
   4 -12   1      899.32      953.54     33.98 o
   5 -12   1     3058.24     3018.95     76.85 o
   6 -12   1       15.77       16.31     23.65 o
   7 -12   1      322.29      312.33     36.02 o
   8 -12   1      396.38      496.04     87.46 o
 -11 -11   1        4.45      -48.28     48.28 o
 -10 -11   1      250.88      329.91     84.72 o
  -9 -11   1       90.27       26.22     34.97 o
  -8 -11   1      653.13      770.71     60.85 o
  -7 -11   1     1687.65     1564.27     74.33 o
  -6 -11   1      344.76      395.43     43.96 o
  -5 -11   1      330.15      314.60     37.65 o
  -4 -11   1       45.07       21.59     28.94 o
  -3 -11   1      948.92      923.73     50.56 o
  -2 -11   1      126.18      130.37     17.95 o
  -1 -11   1     1462.98     1425.06     38.16 o
   0 -11   1       96.17       96.54     15.19 o
   1 -11   1      141.51      170.05     16.54 o
   2 -11   1      382.08      398.64     20.03 o
   3 -11   1      172.30      224.56     20.45 o
   4 -11   1       29.25       37.16     17.68 o
   5 -11   1      121.77      111.83     24.21 o
   6 -11   1      475.54      504.65     29.16 o
   7 -11   1        9.70       21.51     23.27 o
   8 -11   1      164.45      147.45     28.44 o
 -11 -10   1      118.01      108.85     61.09 o
 -10 -10   1      390.28      371.49     44.88 o
  -9 -10   1      367.40      340.60     41.63 o
  -8 -10   1      360.66      367.73     49.17 o
  -7 -10   1     1348.46     1392.97     70.52 o
  -6 -10   1        0.71      -15.50     58.76 o
  -5 -10   1     5697.87     5660.66    134.77 o
  -4 -10   1      119.33      147.85     34.85 o
  -3 -10   1      318.12      313.95     30.92 o
  -2 -10   1      169.73      210.35     18.68 o
  -1 -10   1    12200.75    11979.63    149.79 o
   0 -10   1       17.53       15.37     10.28 o
   1 -10   1       41.53       20.70     11.32 o
   2 -10   1      173.42      191.54     22.25 o
   3 -10   1     1115.25     1257.52     33.95 o
   4 -10   1      672.93      647.22     36.44 o
   5 -10   1      436.52      475.24     29.81 o
   6 -10   1       61.97       89.19     21.58 o
   7 -10   1      691.23      672.20     34.17 o
   8 -10   1      339.33      374.90     31.58 o
   9 -10   1      430.34      445.44     34.53 o
 -11  -9   1      787.47      886.74     58.37 o
 -10  -9   1      140.61      197.38     39.43 o
  -9  -9   1      113.96      100.22     29.44 o
  -8  -9   1      682.26      627.77     58.54 o
  -7  -9   1      362.80      376.50     33.76 o
  -6  -9   1       67.10       61.41     31.58 o
  -5  -9   1      776.75      776.92     37.34 o
  -4  -9   1        3.80        0.98     17.56 o
  -3  -9   1     6730.30     6176.42    134.30 o
  -2  -9   1       55.57       34.82     17.92 o
  -1  -9   1    21972.16    22823.80    248.68 o
   0  -9   1      217.91      215.97     12.35 o
   1  -9   1        1.91       11.75      9.08 o
   2  -9   1       42.98       61.03     10.36 o
   3  -9   1      620.88      662.05     22.23 o
   4  -9   1      251.86      249.74     19.61 o
   5  -9   1     2047.30     2004.37     90.93 o
   6  -9   1       37.42       28.08     19.82 o
   7  -9   1      203.32      262.00     25.91 o
   8  -9   1       46.62       44.38     28.08 o
   9  -9   1     1519.53     1475.24     51.58 o
 -12  -8   1       53.97       30.35     41.55 o
 -11  -8   1      157.53      160.92     35.50 o
 -10  -8   1      395.19      408.96     36.84 o
  -9  -8   1     1058.75     1103.20     46.56 o
  -8  -8   1       42.92       34.37     25.57 o
  -7  -8   1     2049.68     2079.01     53.88 o
  -6  -8   1      279.34      236.62     23.45 o
  -5  -8   1       47.91       26.97     17.17 o
  -4  -8   1      180.76      182.19     17.84 o
  -3  -8   1     2617.12     2540.03     53.76 o
  -2  -8   1       60.02       61.80     17.12 o
  -1  -8   1     5855.07     5974.60     71.54 o
   0  -8   1       50.44       36.58      8.45 o
   1  -8   1      512.54      428.76     12.63 o
   2  -8   1      102.21       97.69     10.03 o
   3  -8   1     2346.36     2517.85     66.75 o
   4  -8   1       55.26       56.25     17.98 o
   5  -8   1        0.04        0.30     16.79 o
   6  -8   1      449.49      440.80     26.20 o
   7  -8   1      520.41      580.97     31.04 o
   8  -8   1        0.58       12.91     23.58 o
   9  -8   1      960.93      860.01     50.38 o
  10  -8   1        0.01      -15.81     27.32 o
 -12  -7   1       32.08      -17.89     33.77 o
 -11  -7   1       25.01       82.84     32.54 o
 -10  -7   1       14.81        7.32     25.71 o
  -9  -7   1       47.11       31.21     23.47 o
  -8  -7   1      334.77      326.58     26.35 o
  -7  -7   1      145.60      128.23     23.61 o
  -6  -7   1      226.04      151.65     22.13 o
  -5  -7   1      994.69     1145.77     36.78 o
  -4  -7   1        4.41       -2.02     14.71 o
  -3  -7   1     4925.37     4763.33     72.83 o
  -2  -7   1      264.81      220.75     14.36 o
  -1  -7   1    22067.26    22875.90    247.43 o
   0  -7   1       38.04       34.68      7.99 o
   1  -7   1      859.34      848.17     18.10 o
   2  -7   1      122.15      116.43     10.98 o
   3  -7   1      783.35      846.95     27.24 o
   4  -7   1        0.20      -10.99     14.18 o
   5  -7   1       40.26       31.64     16.73 o
   6  -7   1       23.46      -17.75     17.75 o
   7  -7   1       60.09       64.64     20.99 o
   8  -7   1      253.82      252.65     31.45 o
   9  -7   1        0.09      -25.86     25.86 o
  10  -7   1     1233.16     1331.25     50.66 o
 -12  -6   1      670.41      611.38     52.31 o
 -11  -6   1       31.53       -1.52     27.05 o
 -10  -6   1      765.20      827.16     53.88 o
  -9  -6   1       24.87      -13.57     22.71 o
  -8  -6   1       39.51       31.06     20.97 o
  -7  -6   1     5407.08     5208.70     81.11 o
  -6  -6   1        8.42       -0.36     18.23 o
  -5  -6   1      353.81      328.00     21.30 o
  -4  -6   1      544.92      513.23     30.01 o
  -3  -6   1       72.08      195.00     15.13 o
  -2  -6   1      295.83      267.15     12.72 o
  -1  -6   1     2950.96     2796.07     45.25 o
   0  -6   1        0.81       -6.56      8.43 o
   1  -6   1      134.07      115.37     10.65 o
   2  -6   1       27.81       23.88      8.27 o
   3  -6   1      740.40      873.40     22.49 o
   4  -6   1      561.46      561.23     22.28 o
   5  -6   1     1675.33     1525.28     38.78 o
   6  -6   1      862.75      906.55     32.14 o
   7  -6   1       24.59       41.30     20.09 o
   8  -6   1        3.40       29.45     21.83 o
   9  -6   1        4.86      -17.41     23.50 o
  10  -6   1      563.96      544.39     36.40 o
  11  -6   1       51.34      -22.91     28.11 o
 -12  -5   1      219.68      306.44     39.26 o
 -11  -5   1        1.26       46.37     25.68 o
 -10  -5   1      191.64      247.42     26.67 o
  -9  -5   1      259.98      169.09     23.58 o
  -8  -5   1      192.55      183.71     21.74 o
  -7  -5   1     3223.33     3048.26     65.80 o
  -6  -5   1      812.96      772.61     27.71 o
  -5  -5   1      329.98      331.79     20.99 o
  -4  -5   1       62.59       48.34     14.99 o
  -3  -5   1        0.91       -3.75     12.46 o
  -2  -5   1      170.43      192.56     17.23 o
  -1  -5   1      677.57      549.59     15.07 o
   0  -5   1        0.69        1.04      6.91 o
   1  -5   1     1452.63     1569.49     22.71 o
   2  -5   1       37.51       37.80      8.05 o
   3  -5   1     8088.08     8365.25     90.43 o
   4  -5   1     1417.58     1507.34     34.77 o
   5  -5   1      951.23      877.17     35.38 o
   6  -5   1      577.01      508.60     33.64 o
   7  -5   1      943.17      908.73     49.06 o
   8  -5   1     1777.69     1759.08     48.83 o
   9  -5   1       45.91       31.21     24.09 o
  10  -5   1       30.51       11.96     25.37 o
  11  -5   1       49.30       53.99     29.11 o
 -12  -4   1     1294.06     1167.84     57.10 o
 -11  -4   1        7.21      -26.91     26.91 o
 -10  -4   1      552.99      605.41     32.24 o
  -9  -4   1     1263.21     1171.82     37.72 o
  -8  -4   1     1462.33     1421.10     39.80 o
  -7  -4   1     4266.67     4326.65     65.14 o
  -6  -4   1      691.68      738.13     24.53 o
  -5  -4   1      408.83      354.11     19.15 o
  -4  -4   1     1238.53     1223.11     33.95 o
  -3  -4   1      149.28      186.07     15.03 o
  -2  -4   1       42.96       46.93     11.74 o
  -1  -4   1        8.84        8.13      8.05 o
   0  -4   1        3.09        3.26      6.45 o
   1  -4   1    12006.96    12601.59    127.52 o
   2  -4   1       24.39       29.63      8.10 o
   3  -4   1     5462.65     6075.43     81.76 o
   4  -4   1      273.88      257.58     13.96 o
   5  -4   1     1373.13     1276.16     29.96 o
   6  -4   1     1189.27     1155.62     37.38 o
   7  -4   1     1353.25     1359.64     41.95 o
   8  -4   1       19.61       45.75     21.56 o
   9  -4   1     1893.78     1903.72     52.93 o
  10  -4   1       35.66       18.77     25.33 o
  11  -4   1      765.09      733.86     40.93 o
 -12  -3   1      317.46      246.66     39.93 o
 -11  -3   1      307.27      353.90     33.07 o
 -10  -3   1       89.52       79.99     23.48 o
  -9  -3   1     1200.44     1230.79     35.15 o
  -8  -3   1      346.86      331.26     29.33 o
  -7  -3   1     5966.72     5981.71     81.50 o
  -6  -3   1      901.34      873.49     28.37 o
  -5  -3   1      144.68       93.56     15.07 o
  -4  -3   1      231.29      231.74     15.64 o
  -3  -3   1     1047.14     1122.95     31.06 o
  -2  -3   1       10.38      -11.09     11.09 o
  -1  -3   1      333.90      397.87     10.85 o
   0  -3   1        3.50        4.10      5.92 o
   1  -3   1    28807.91    30516.53    302.21 o
   2  -3   1        1.70        1.49      6.92 o
   3  -3   1     8512.91     8131.20     93.92 o
   4  -3   1     1224.55     1188.89     24.19 o
   5  -3   1     1846.99     1885.83     32.19 o
   6  -3   1      243.94      236.38     15.82 o
   7  -3   1     1485.97     1410.76     50.42 o
   8  -3   1      231.11      206.17     29.91 o
   9  -3   1      297.63      282.10     27.76 o
  10  -3   1        0.16      -27.42     27.42 o
  11  -3   1      119.31      149.65     34.23 o
  12  -3   1        0.14      -32.79     32.79 o
 -12  -2   1      517.78      515.71     44.92 o
 -11  -2   1      197.74      250.78     35.77 o
 -10  -2   1        2.64       31.58     25.15 o
  -9  -2   1     4641.42     4659.24     67.32 o
  -8  -2   1        0.02        4.29     25.26 o
  -7  -2   1     1841.75     1878.55     43.49 o
  -6  -2   1        1.98        4.39     14.28 o
  -5  -2   1        7.21       33.52     12.97 o
  -4  -2   1       24.11       18.89     11.64 o
  -3  -2   1      373.76      400.43     16.95 o
  -2  -2   1       65.12       62.72     10.48 o
  -1  -2   1     4074.26     3978.98     56.54 o
   0  -2   1       35.05       23.93      3.43 o
   1  -2   1     4829.66     4839.31     42.43 o
   2  -2   1     1837.55     1646.01     24.24 o
   3  -2   1    20678.61    22222.88    223.97 o
   4  -2   1     1498.85     1557.37     27.59 o
   5  -2   1      436.24      292.05     15.05 o
   6  -2   1      115.03      133.07     14.63 o
   7  -2   1      308.96      318.63     18.62 o
   8  -2   1        7.78        0.26     24.48 o
   9  -2   1       21.23       10.17     21.83 o
  10  -2   1      273.66      250.78     29.02 o
  11  -2   1       47.16       47.78     27.10 o
  12  -2   1      553.17      615.77     50.10 o
 -12  -1   1     1719.34     1706.64     66.10 o
 -11  -1   1      395.89      457.80     40.71 o
 -10  -1   1      918.07      978.17     41.19 o
  -9  -1   1       12.24       12.26     17.55 o
  -8  -1   1        0.46      -15.50     15.50 o
  -7  -1   1     2453.55     2395.02     41.13 o
  -6  -1   1       33.18       33.42     14.56 o
  -5  -1   1     5515.50     6119.25     89.23 o
  -4  -1   1      718.75      666.10     20.49 o
  -3  -1   1      548.85      561.26     16.45 o
  -2  -1   1        7.36        3.52      8.98 o
  -1  -1   1    12852.53    12425.73    162.10 o
   0  -1   1        0.14       -1.83      2.23 o
   1  -1   1      315.81      317.00      9.23 o
   2  -1   1      510.91      473.57     12.51 o
   3  -1   1       94.39       53.86     10.58 o
   4  -1   1      438.05      459.68     19.84 o
   5  -1   1      638.55      720.17     22.35 o
   6  -1   1      600.24      591.77     21.99 o
   7  -1   1      312.95      411.57     24.72 o
   8  -1   1      306.58      290.51     20.15 o
   9  -1   1     1049.70     1009.99     34.34 o
  10  -1   1       44.96      -20.46     23.25 o
  11  -1   1        2.13      -25.75     25.75 o
  12  -1   1     1510.60     1745.15     67.09 o
 -12   0   1       10.90       25.67     34.66 o
 -11   0   1       80.76       92.64     31.95 o
 -10   0   1       32.24       24.13     24.29 o
  -9   0   1     1508.52     1624.73     42.92 o
  -8   0   1      687.70      664.41     30.98 o
  -7   0   1       41.81       56.90     14.80 o
  -6   0   1       60.68       41.56     13.04 o
  -5   0   1      211.80      239.91     13.86 o
  -4   0   1       82.23       95.46     12.28 o
  -3   0   1    39196.11    42158.91    450.46 o
  -2   0   1      173.00      221.61     15.69 o
  -1   0   1       62.14       -0.94      4.20 o
   0   0   1        2.75       -0.69      0.69 o
   1   0   1    20181.31    21231.87    287.28 o
   2   0   1      262.79      314.72     11.10 o
   3   0   1    36770.21    39634.49    390.83 o
   4   0   1      775.06      781.42     22.54 o
   5   0   1      810.09      999.07     26.88 o
   6   0   1      155.99      144.28     15.67 o
   7   0   1     2461.70     2449.51     49.70 o
   8   0   1       54.60       84.36     17.79 o
   9   0   1      220.18      207.54     25.97 o
  10   0   1     1698.27     1652.93     56.11 o
  11   0   1       14.31      -14.51     43.98 o
  12   0   1      443.11      536.90     45.39 o
 -12   1   1     2483.27     2614.81     89.91 o
 -11   1   1       24.44       -1.40     30.58 o
 -10   1   1     1064.81     1101.77     43.27 o
  -9   1   1      597.20      627.19     33.20 o
  -8   1   1      156.02      181.60     20.01 o
  -7   1   1     3746.73     3671.72     52.96 o
  -6   1   1      208.93      183.88     14.91 o
  -5   1   1     3695.94     4035.73     51.36 o
  -4   1   1        5.85        0.67      9.98 o
  -3   1   1     8345.64     8228.36     87.49 o
  -2   1   1       13.69       34.80      8.11 o
  -1   1   1     3247.22     3310.93     32.55 o
   0   1   1        9.12        0.42      6.23 o
   1   1   1      704.23      718.57     11.72 o
   2   1   1       14.54       -2.81      8.42 o
   3   1   1      417.86      510.16     14.22 o
   4   1   1        0.16        5.15     11.11 o
   5   1   1     3020.01     3448.20     62.64 o
   6   1   1      193.72      178.99     16.36 o
   7   1   1     2709.89     2543.89     47.18 o
   8   1   1      349.12      342.37     23.22 o
   9   1   1     1355.32     1301.38     36.67 o
  10   1   1      922.36      870.32     34.87 o
  11   1   1       15.15       35.01     31.01 o
  12   1   1      903.11      872.14     51.82 o
 -12   2   1      464.54      487.20     44.74 o
 -11   2   1      397.04      450.84     41.63 o
 -10   2   1        1.65      -23.51     23.51 o
  -9   2   1      532.00      551.88     31.90 o
  -8   2   1      107.56      123.85     19.42 o
  -7   2   1     1265.16     1364.34     34.53 o
  -6   2   1     1366.55     1467.58     33.38 o
  -5   2   1    18713.41    20081.11    207.14 o
  -4   2   1      663.95      744.55     21.32 o
  -3   2   1     8946.08     8835.58     93.39 o
  -2   2   1      457.59      406.64     11.20 o
  -1   2   1     1416.67     1491.37     35.45 o
   0   2   1       56.44       49.10      5.83 o
   1   2   1    92136.60    94122.60    810.80 o
   2   2   1        6.01        2.69      8.61 o
   3   2   1      528.50      535.52     28.82 o
   4   2   1       21.99       33.66     13.14 o
   5   2   1     2131.71     2007.21     39.03 o
   6   2   1      187.13      188.54     16.59 o
   7   2   1     5118.82     5087.66     72.16 o
   8   2   1        9.12       34.10     18.27 o
   9   2   1       91.80       75.40     20.92 o
  10   2   1      551.96      583.98     30.59 o
  11   2   1       74.73       98.89     28.56 o
  12   2   1      527.65      583.22     46.17 o
 -12   3   1       80.97       65.56     40.72 o
 -11   3   1        0.19      -17.02     26.48 o
 -10   3   1        0.09       -7.75     23.83 o
  -9   3   1     4507.98     4264.94     78.00 o
  -8   3   1      328.32      350.78     26.64 o
  -7   3   1     3875.16     3873.91     60.33 o
  -6   3   1     1800.03     1886.56     42.52 o
  -5   3   1     1473.77     1339.53     33.97 o
  -4   3   1        0.00       -9.19      9.19 o
  -3   3   1      344.46      380.52     13.09 o
  -2   3   1      818.96      789.80     18.71 o
  -1   3   1    52844.55    54928.65    844.70 o
   0   3   1        7.28        2.47     10.03 o
   1   3   1      322.07      317.63      8.45 o
   2   3   1        0.00       -8.52      8.52 o
   3   3   1        2.09       19.29     10.29 o
   4   3   1     1103.21     1030.76     26.34 o
   5   3   1      261.14      251.11     18.14 o
   6   3   1       52.95       32.98     16.03 o
   7   3   1     2089.21     1950.55     41.00 o
   8   3   1      267.40      306.72     22.87 o
   9   3   1     2148.91     2107.81     56.43 o
  10   3   1      576.27      560.45     31.21 o
  11   3   1      557.98      584.67     37.62 o
  12   3   1      177.30      176.97     37.51 o
 -11   4   1      436.57      521.94     37.67 o
 -10   4   1      152.79      147.14     27.83 o
  -9   4   1       64.31       36.99     23.79 o
  -8   4   1      400.19      469.06     38.98 o
  -7   4   1       25.29       -1.81     18.79 o
  -6   4   1      103.22      107.72     15.78 o
  -5   4   1     6610.48     7371.74     90.98 o
  -4   4   1      741.56      756.73     32.08 o
  -3   4   1     4764.18     4620.05     53.47 o
  -2   4   1      460.85      438.64     12.21 o
  -1   4   1      433.53      533.81     21.84 o
   0   4   1       39.86       25.15     11.83 o
   1   4   1     1447.79     1387.32     19.46 o
   2   4   1        6.60       -4.43      8.96 o
   3   4   1      237.27      226.69     12.11 o
   4   4   1      213.86      215.89     12.81 o
   5   4   1     1365.09     1271.20     31.76 o
   6   4   1     3914.64     3810.16     68.82 o
   7   4   1     7202.33     7416.46    104.85 o
   8   4   1      191.14      226.83     21.99 o
   9   4   1      412.03      384.64     26.22 o
  10   4   1     1483.33     1529.64     45.83 o
  11   4   1      176.81      223.63     30.83 o
  12   4   1      388.80      349.64     36.53 o
 -11   5   1        6.34       17.02     28.31 o
 -10   5   1       57.68       58.28     26.47 o
  -9   5   1      789.28      813.21     41.12 o
  -8   5   1      418.85      375.03     28.22 o
  -7   5   1      202.32      169.18     22.24 o
  -6   5   1     7642.02     7476.46    107.47 o
  -5   5   1     3521.44     3605.94     60.17 o
  -4   5   1      239.28      246.03     15.58 o
  -3   5   1      295.20      319.80     12.28 o
  -2   5   1      101.84      102.33     11.42 o
  -1   5   1     7224.08     7835.76    131.81 o
   0   5   1        3.22      -10.12     11.83 o
   1   5   1      117.80      192.75      9.43 o
   2   5   1      116.77       85.18      9.47 o
   3   5   1      637.32      510.45     15.00 o
   4   5   1     1407.52     1372.07     28.60 o
   5   5   1      502.42      584.46     21.73 o
   6   5   1      681.30      613.30     33.32 o
   7   5   1     2610.76     2558.36     51.30 o
   8   5   1       39.10       43.55     19.11 o
   9   5   1        5.80       -8.93     20.32 o
  10   5   1       61.30       72.46     23.80 o
  11   5   1        3.77       26.14     37.69 o
  12   5   1       47.12       46.00     30.97 o
 -11   6   1        4.80       -3.44     28.43 o
 -10   6   1      171.95      153.10     29.65 o
  -9   6   1      495.45      520.51     33.16 o
  -8   6   1        0.81      -20.95     20.95 o
  -7   6   1       98.02       38.96     23.57 o
  -6   6   1     2608.69     2568.88     53.96 o
  -5   6   1     5813.41     5802.02     85.38 o
  -4   6   1        3.37      -11.48     11.48 o
  -3   6   1        0.56        8.93     10.09 o
  -2   6   1      173.31      184.24     19.85 o
  -1   6   1     2762.38     3109.04     62.80 o
   0   6   1       36.06       47.46     13.49 o
   1   6   1    10401.82    10724.13    128.94 o
   2   6   1      190.79      180.13     12.04 o
   3   6   1     1362.99     1199.14     23.67 o
   4   6   1       13.51       -7.67     12.43 o
   5   6   1       49.45        6.04     13.58 o
   6   6   1     1439.27     1309.11     36.47 o
   7   6   1     1885.78     1839.22     51.39 o
   8   6   1     1476.49     1532.67     44.44 o
   9   6   1      772.04      756.35     32.03 o
  10   6   1      418.87      442.57     29.71 o
  11   6   1      230.81      218.00     28.76 o
  12   6   1      548.07      492.28     43.12 o
 -10   7   1      439.74      454.89     35.58 o
  -9   7   1       53.28       73.60     28.95 o
  -8   7   1       53.65       14.24     23.56 o
  -7   7   1       38.60       31.62     20.41 o
  -6   7   1      246.73      236.17     22.28 o
  -5   7   1     1473.09     1260.48     56.49 o
  -4   7   1       18.58      -10.66     10.66 o
  -3   7   1     3612.43     3873.88     47.31 o
  -2   7   1      153.41      124.66     19.61 o
  -1   7   1     2227.73     2193.61     52.02 o
   0   7   1       33.25       30.47     13.61 o
   1   7   1       94.22      198.70      8.79 o
   2   7   1        0.75       -9.78     10.35 o
   3   7   1     3505.26     3215.44     53.16 o
   4   7   1      313.15      269.83     17.94 o
   5   7   1     1689.70     1617.61     40.23 o
   6   7   1     1016.22      911.29     34.45 o
   7   7   1     1745.02     1826.41     49.74 o
   8   7   1        0.29       46.11     20.92 o
   9   7   1      728.06      716.25     31.91 o
  10   7   1       53.59       60.32     23.89 o
  11   7   1       46.57       39.25     31.67 o
  12   7   1      198.48      165.69     37.02 o
 -10   8   1      460.26      408.20     41.91 o
  -9   8   1      420.77      444.08     33.42 o
  -8   8   1      186.25      143.75     26.89 o
  -7   8   1     4041.85     3865.84     71.37 o
  -6   8   1       63.01       41.70     19.09 o
  -5   8   1       96.51      103.22     18.08 o
  -4   8   1       73.74       85.83     15.61 o
  -3   8   1     1140.63     1193.77     23.82 o
  -2   8   1       52.52       38.75     20.73 o
  -1   8   1     4016.02     4013.29     79.39 o
   0   8   1       97.84       81.83     13.76 o
   1   8   1    11732.00    11567.57    119.67 o
   2   8   1        4.00       -4.89     10.92 o
   3   8   1     3143.30     3247.79     61.36 o
   4   8   1      446.11      411.56     19.96 o
   5   8   1     4008.06     3986.48     68.53 o
   6   8   1      260.03      216.86     23.04 o
   7   8   1        7.44        2.26     20.61 o
   8   8   1     1302.37     1253.86     54.52 o
   9   8   1       60.60      102.34     32.44 o
  10   8   1      165.88      201.34     32.66 o
  11   8   1      372.48      302.37     54.64 o
  12   8   1       89.47       30.64     41.63 o
  -9   9   1       95.67      116.04     28.02 o
  -8   9   1      532.30      537.61     33.03 o
  -7   9   1      214.16      175.05     24.77 o
  -6   9   1      150.50      137.38     21.68 o
  -5   9   1       13.28       12.11     16.86 o
  -4   9   1        5.98        4.66     17.64 o
  -3   9   1     1025.68     1049.39     25.40 o
  -2   9   1      294.83      312.67     25.83 o
  -1   9   1     3116.61     2704.42     62.38 o
   0   9   1       15.92      -10.06     15.73 o
   1   9   1     2450.47     2330.78     37.41 o
   2   9   1       62.96       59.28     10.41 o
   3   9   1     3361.27     3410.79     83.58 o
   4   9   1       34.39       17.35     16.19 o
   5   9   1      190.32      141.08     22.72 o
   6   9   1       71.55       51.04     24.50 o
   7   9   1     1614.12     1609.05     55.99 o
   8   9   1      194.94      260.96     33.00 o
   9   9   1       13.92       38.97     41.06 o
  10   9   1      584.58      784.05     55.97 o
  11   9   1        0.27      -19.96     36.55 o
  -9  10   1      329.11      281.66     31.60 o
  -8  10   1      117.52       72.75     25.77 o
  -7  10   1      121.60      110.66     28.15 o
  -6  10   1      333.36      388.03     26.40 o
  -5  10   1     1154.14     1177.79     48.91 o
  -4  10   1      277.05      196.52     22.33 o
  -3  10   1        6.67        9.27     17.74 o
  -2  10   1      308.79      309.13     27.51 o
  -1  10   1      370.18      393.94     26.39 o
   0  10   1       35.33        6.05     17.92 o
   1  10   1     4654.66     4504.77     56.75 o
   2  10   1       17.91       -6.50     14.63 o
   3  10   1      135.67      182.25     27.00 o
   4  10   1       14.68       16.40     25.59 o
   5  10   1      869.65      782.80     46.86 o
   6  10   1      157.42      154.02     34.79 o
   7  10   1     2198.76     1958.54    139.38 o
   8  10   1      681.68      647.74     55.08 o
   9  10   1      365.69      299.37     49.28 o
  10  10   1      206.18      171.64     40.46 o
  11  10   1      583.58      529.84     51.80 o
  -8  11   1      745.49      805.82     39.13 o
  -7  11   1      580.83      630.02     33.42 o
  -6  11   1       33.02       78.72     21.76 o
  -5  11   1      642.15      671.46     28.71 o
  -4  11   1      467.52      465.13     27.84 o
  -3  11   1      336.69      345.83     19.29 o
  -2  11   1       99.10      107.99     24.63 o
  -1  11   1      803.25      804.09     37.72 o
   0  11   1      100.36      111.33     12.07 o
   1  11   1     7939.72     7915.21    115.80 o
   2  11   1       17.93       55.30     20.45 o
   3  11   1       23.82       11.62     24.16 o
   4  11   1        1.97      -19.81     30.75 o
   5  11   1      484.30      498.66     41.06 o
   6  11   1        7.30       70.06     34.29 o
   7  11   1      968.66      811.28     56.52 o
   8  11   1      528.00      632.93     55.05 o
   9  11   1        0.05      -40.55     40.55 o
  10  11   1      819.09      823.99     88.57 o
  11  11   1      379.85      371.24     62.27 o
  -8  12   1      108.06      101.39     28.02 o
  -7  12   1       90.35       88.06     24.80 o
  -6  12   1      656.34      622.06     31.51 o
  -5  12   1     2193.26     2155.80     49.99 o
  -4  12   1       95.21       69.85     29.65 o
  -3  12   1      296.54      341.76     19.99 o
  -2  12   1      237.05      232.22     28.81 o
  -1  12   1      584.59      549.05     24.10 o
   0  12   1        4.76       -6.58     15.45 o
   1  12   1      295.95      321.89     26.23 o
   2  12   1       49.60       42.29     24.50 o
   3  12   1     3390.99     3403.29     89.34 o
   4  12   1        4.37        0.24     32.80 o
   5  12   1      809.92      811.04     49.76 o
   6  12   1     1000.43      888.33     56.04 o
   7  12   1     3617.28     3744.77    113.04 o
   8  12   1      515.14      593.28     55.55 o
   9  12   1       33.66      101.55     71.74 o
  10  12   1      276.48      248.78     44.38 o
  -7  13   1       57.72       51.03     43.91 o
  -6  13   1       35.20       13.57     22.97 o
  -5  13   1     5350.28     5368.75     94.06 o
  -4  13   1       91.49       86.27     25.85 o
  -3  13   1      898.23      945.71     35.90 o
  -2  13   1      127.97       86.09     57.39 o
  -1  13   1     1350.36     1313.68     37.93 o
   0  13   1        0.29       13.26     16.66 o
   1  13   1      699.52      743.13     34.33 o
   2  13   1      156.97      167.25     24.58 o
   3  13   1      130.12      125.23     32.80 o
   4  13   1       12.27       13.37     59.44 o
   5  13   1     1727.48     1871.11     75.29 o
   6  13   1        0.35      -33.18     34.29 o
   7  13   1       13.14       65.46     40.09 o
   8  13   1      542.93      508.32     56.02 o
   9  13   1       97.25      124.45     48.79 o
  10  13   1      107.69      132.31     51.63 o
  -6  14   1       50.76       73.19     26.25 o
  -5  14   1     1080.68     1015.03     75.46 o
  -4  14   1       81.79       68.19     26.92 o
  -3  14   1      382.88      365.88     24.56 o
  -2  14   1       48.98       41.71     33.97 o
  -1  14   1      183.32      238.12     21.09 o
   0  14   1       14.85       -6.78     18.34 o
   1  14   1        0.26       12.01     24.41 o
   2  14   1        5.84        2.11     22.63 o
   3  14   1     1593.45     1603.35     64.21 o
   4  14   1       59.33       64.76     56.03 o
   5  14   1      230.69      286.51     41.52 o
   6  14   1        5.04       20.50     36.72 o
   7  14   1     3613.27     3797.53    118.34 o
   8  14   1      171.72      157.89     47.76 o
   9  14   1        4.42       13.67     45.71 o
  -5  15   1     2248.11     2283.64     64.87 o
  -4  15   1       61.32      113.54     28.92 o
  -3  15   1     4066.79     3845.83     75.48 o
  -2  15   1        0.88      -13.24     24.36 o
  -1  15   1     3335.53     3367.80     66.36 o
   0  15   1       57.38       87.48     22.79 o
   1  15   1      116.90      132.42     25.65 o
   2  15   1       28.94       15.27     27.97 o
   3  15   1       26.18      -25.85     28.39 o
   4  15   1       13.39      111.25     41.00 o
   5  15   1     4719.97     4903.77    128.50 o
   6  15   1      227.86      202.19     43.45 o
   7  15   1        7.96      -13.53     51.93 o
   8  15   1       36.59       47.01     70.38 o
  -4  16   1       59.75      103.85     69.69 o
  -3  16   1      127.70      190.58     36.39 o
  -2  16   1      232.20      183.99     28.87 o
  -1  16   1       22.62       40.52     22.56 o
   0  16   1       16.70       73.53     23.98 o
   1  16   1      604.31      674.68     37.27 o
   2  16   1        1.21      117.62     31.39 o
   3  16   1      787.83      768.67     48.73 o
   4  16   1      118.87      126.80     62.86 o
   5  16   1        5.66       46.48     37.19 o
   6  16   1        0.90       25.26     39.58 o
   7  16   1      302.46      313.95     81.99 o
  -2  17   1       18.82        7.49     31.09 o
  -1  17   1     1061.02     1166.63     62.88 o
   0  17   1       48.49      118.42     27.27 o
   1  17   1      323.52      320.24     31.82 o
   2  17   1       13.72       75.12     71.74 o
   3  17   1      229.06      224.29     38.09 o
   4  17   1       50.20       78.31     38.16 o
   5  17   1        1.26       -2.02     38.61 o
   6  17   1      127.09      132.17     45.38 o
   1  18   1       26.58       11.62     48.51 o
   2  18   1       66.85      124.90     35.26 o
   3  18   1        0.35       48.51     37.58 o
   4  18   1        0.01       21.86     53.29 o
  -5 -17   2       62.87       75.34     51.93 o
  -4 -17   2        0.00      -12.92     57.39 o
  -3 -17   2      107.91       80.66     53.29 o
  -2 -17   2     3365.46     3445.90     87.63 o
  -1 -17   2       71.24      126.01     52.43 o
   0 -17   2       76.80       90.86     29.45 o
   1 -17   2       75.02       86.36     28.62 o
   2 -17   2     1002.18     1046.97     91.56 o
  -7 -16   2       80.59      100.59     51.93 o
  -6 -16   2       68.07       50.56     42.52 o
  -5 -16   2       39.57       32.57     40.09 o
  -4 -16   2     1428.04     1446.98     73.36 o
  -3 -16   2       17.08       19.99     41.68 o
  -2 -16   2      289.64      299.45     34.47 o
  -1 -16   2       66.74       65.48     34.81 o
   0 -16   2      569.58      605.44     37.88 o
   1 -16   2       72.48       88.44     33.27 o
   2 -16   2     1320.11     1400.03     53.15 o
   3 -16   2      184.98      193.61     31.29 o
  -8 -15   2       70.28      102.74     49.17 o
  -7 -15   2       86.80      -12.63     49.19 o
  -6 -15   2        2.52      -17.51     39.12 o
  -5 -15   2      189.82      279.09     57.39 o
  -4 -15   2      108.21      137.39     59.44 o
  -3 -15   2       31.85       57.39     32.85 o
  -2 -15   2     2557.49     2601.73     71.57 o
  -1 -15   2        0.10      -23.81     23.81 o
   0 -15   2       23.18        4.97     26.21 o
   1 -15   2        8.77       -3.01     23.51 o
   2 -15   2       82.81      140.51     36.77 o
   3 -15   2       32.44       37.91     28.43 o
   4 -15   2        6.59       -7.41     25.75 o
   5 -15   2       24.18       15.08     35.13 o
  -9 -14   2      348.42      313.93     56.47 o
  -8 -14   2      465.21      480.23     58.41 o
  -7 -14   2      133.41      128.10     44.86 o
  -6 -14   2       57.66       37.60     40.55 o
  -5 -14   2       35.73       67.51     62.86 o
  -4 -14   2     2006.48     2133.84     79.68 o
  -3 -14   2        3.18      -28.70     29.91 o
  -2 -14   2     1390.14     1342.48     52.67 o
  -1 -14   2       17.62       13.05     23.89 o
   0 -14   2      786.30      758.07     37.40 o
   1 -14   2        6.54        2.80     22.79 o
   2 -14   2     1834.93     1800.36     55.74 o
   3 -14   2       13.01       55.05     21.96 o
   4 -14   2      337.97      375.18     44.20 o
   5 -14   2      167.59      169.54     33.59 o
   6 -14   2       84.75      103.83     28.10 o
 -10 -13   2      905.20      910.09    102.49 o
  -9 -13   2      494.54      478.90     58.31 o
  -8 -13   2      856.37      832.33    143.48 o
  -7 -13   2      692.54      601.57     55.50 o
  -6 -13   2      305.82      351.52     45.89 o
  -5 -13   2      531.44      513.76     47.35 o
  -4 -13   2        5.45       11.79     31.39 o
  -3 -13   2        5.67       10.25     24.76 o
  -2 -13   2      947.28      911.43     45.42 o
  -1 -13   2      195.92      166.83     25.84 o
   0 -13   2      343.65      322.61     27.81 o
   1 -13   2        4.88        3.66     18.50 o
   2 -13   2      187.31      153.71     19.76 o
   3 -13   2      136.49      161.14     20.68 o
   4 -13   2      497.32      479.83     27.53 o
   5 -13   2       97.90      110.81     26.65 o
   6 -13   2       97.99      123.41     24.97 o
   7 -13   2       75.15       71.18     26.29 o
 -10 -12   2      499.27      391.14     58.92 o
  -9 -12   2      307.10      321.15     53.12 o
  -8 -12   2     2162.11     2133.11    183.11 o
  -7 -12   2       23.30       34.71     43.73 o
  -6 -12   2       70.94       56.47     42.36 o
  -5 -12   2      175.68       97.99     36.23 o
  -4 -12   2        0.24      -39.36     67.64 o
  -3 -12   2       28.14       23.70     19.15 o
  -2 -12   2     1243.40     1274.46     40.47 o
  -1 -12   2       61.56       84.49     18.79 o
   0 -12   2     1369.55     1421.75     36.18 o
   1 -12   2       44.11       47.35     16.08 o
   2 -12   2     4103.24     4326.66     68.93 o
   3 -12   2      353.71      373.90     22.98 o
   4 -12   2       62.34       98.27     20.18 o
   5 -12   2      139.22      182.91     33.73 o
   6 -12   2      184.73      166.74     24.87 o
   7 -12   2      806.43      782.91     38.01 o
   8 -12   2      744.48      644.99     97.02 o
 -11 -11   2       61.94       -8.20     72.42 o
 -10 -11   2      477.87      423.62     84.72 o
  -9 -11   2      152.47      168.76     46.88 o
  -8 -11   2      104.81      101.43     43.45 o
  -7 -11   2     1159.26     1102.77     63.77 o
  -6 -11   2      427.39      416.36     45.38 o
  -5 -11   2      316.54      376.19     40.58 o
  -4 -11   2      715.13      703.82     44.45 o
  -3 -11   2      254.16      202.23     25.39 o
  -2 -11   2      451.78      497.49     24.98 o
  -1 -11   2        1.91       14.40     16.68 o
   0 -11   2     4538.48     4405.30     66.52 o
   1 -11   2      145.55      156.46     16.90 o
   2 -11   2      341.99      297.34     19.12 o
   3 -11   2      221.60      207.39     22.31 o
   4 -11   2     1104.85     1106.52     35.67 o
   5 -11   2      364.82      353.39     29.23 o
   6 -11   2      978.04      959.35     37.08 o
   7 -11   2      139.07      164.25     26.17 o
   8 -11   2        0.11      -15.24     25.00 o
 -11 -10   2      138.58      195.55     50.60 o
 -10 -10   2       43.22       17.78     36.80 o
  -9 -10   2       79.85       69.20     37.25 o
  -8 -10   2     4185.93     4055.73    150.75 o
  -7 -10   2        2.07      -37.58     37.58 o
  -6 -10   2     2140.88     1960.87     76.81 o
  -5 -10   2      222.77      203.53     38.95 o
  -4 -10   2     3273.45     3149.99     89.34 o
  -3 -10   2      185.10      202.49     24.61 o
  -2 -10   2      317.38      291.07     20.73 o
  -1 -10   2      120.88      116.20     16.66 o
   0 -10   2     5136.25     5342.80     68.83 o
   1 -10   2      174.72      194.13     14.50 o
   2 -10   2    10772.97    10523.63    136.72 o
   3 -10   2      390.51      388.64     21.01 o
   4 -10   2      694.67      708.42     32.97 o
   5 -10   2       37.75       64.41     22.29 o
   6 -10   2      292.90      275.10     24.97 o
   7 -10   2        7.88       34.49     28.59 o
   8 -10   2     1503.64     1596.05     60.94 o
   9 -10   2      131.69      137.64     29.38 o
 -11  -9   2      534.77      554.57     51.71 o
 -10  -9   2      745.23      771.27     52.50 o
  -9  -9   2      696.88      747.58     54.04 o
  -8  -9   2      350.32      376.22     32.54 o
  -7  -9   2      126.35      132.56     29.12 o
  -6  -9   2      219.00      129.81     27.05 o
  -5  -9   2       18.38       10.01     20.71 o
  -4  -9   2      527.78      499.68     30.49 o
  -3  -9   2        4.54      -13.77     13.77 o
  -2  -9   2      218.68      150.04     21.11 o
  -1  -9   2        2.38        3.70     12.30 o
   0  -9   2      814.21      725.20     19.95 o
   1  -9   2       54.77       76.44     10.48 o
   2  -9   2        0.52        9.22     11.52 o
   3  -9   2      225.45      241.56     18.30 o
   4  -9   2     2149.08     2005.34     44.06 o
   5  -9   2      388.47      389.01     27.80 o
   6  -9   2     1038.39     1030.88     46.92 o
   7  -9   2      231.80      266.20     26.31 o
   8  -9   2      276.09      326.27     32.90 o
   9  -9   2      824.56      813.64     43.90 o
 -12  -8   2      108.26      110.69     75.16 o
 -11  -8   2      422.47      414.54     40.09 o
 -10  -8   2      521.34      507.42     39.55 o
  -9  -8   2       53.06       43.66     28.30 o
  -8  -8   2     1021.70     1089.41     42.13 o
  -7  -8   2       34.46       18.28     19.98 o
  -6  -8   2     1650.46     1741.21     66.67 o
  -5  -8   2       71.11       28.78     18.48 o
  -4  -8   2     3915.35     3619.75     63.10 o
  -3  -8   2      670.89      602.91     20.12 o
  -2  -8   2      129.44      175.20     19.63 o
  -1  -8   2       57.54       52.60     12.11 o
   0  -8   2     1581.91     1700.71     27.15 o
   1  -8   2      145.11      139.77     10.55 o
   2  -8   2      421.79      393.54     14.25 o
   3  -8   2      221.27      258.85     14.11 o
   4  -8   2       75.75       58.15     16.51 o
   5  -8   2      449.48      455.23     28.54 o
   6  -8   2     2326.91     2311.54     52.42 o
   7  -8   2       48.70       41.41     21.45 o
   8  -8   2     1134.05     1101.43     42.01 o
   9  -8   2       22.05        1.80     25.00 o
  10  -8   2      122.36       76.40     29.28 o
 -12  -7   2       98.72       62.56     57.58 o
 -11  -7   2      606.19      602.11     43.05 o
 -10  -7   2       27.40        3.05     25.25 o
  -9  -7   2      899.96      942.01     38.48 o
  -8  -7   2     1196.79     1225.17     41.71 o
  -7  -7   2       12.99        1.04     21.28 o
  -6  -7   2     4260.72     4189.05     75.63 o
  -5  -7   2       72.89      103.84     18.63 o
  -4  -7   2     2101.59     1994.59     43.47 o
  -3  -7   2       70.18       75.81     13.79 o
  -2  -7   2     4128.57     4381.03     67.93 o
  -1  -7   2       80.17       93.70     13.42 o
   0  -7   2      595.09      651.24     16.48 o
   1  -7   2       26.73       18.76      8.95 o
   2  -7   2      106.63      111.61     11.16 o
   3  -7   2        0.08        4.61     10.23 o
   4  -7   2      678.60      737.25     26.17 o
   5  -7   2       10.15       12.20     16.80 o
   6  -7   2      954.73      948.82     34.78 o
   7  -7   2      383.30      340.51     30.58 o
   8  -7   2      727.72      698.78     35.01 o
   9  -7   2       17.19       43.14     25.22 o
  10  -7   2      377.98      474.09     35.78 o
 -12  -6   2       87.04       25.92     39.71 o
 -11  -6   2       76.01      119.68     29.11 o
 -10  -6   2     2885.04     2750.57     63.56 o
  -9  -6   2      409.89      374.55     36.63 o
  -8  -6   2       86.04       45.43     21.90 o
  -7  -6   2      185.91      130.85     21.29 o
  -6  -6   2      404.34      354.15     21.97 o
  -5  -6   2      462.90      424.06     23.54 o
  -4  -6   2     7996.70     7513.91    110.67 o
  -3  -6   2      317.78      387.20     18.35 o
  -2  -6   2     2191.25     2207.16     36.41 o
  -1  -6   2       99.82      129.60     13.13 o
   0  -6   2     2788.21     2906.06     35.80 o
   1  -6   2       22.94       26.94      8.26 o
   2  -6   2       72.43      113.96      9.89 o
   3  -6   2       19.58        6.34     10.98 o
   4  -6   2      765.10      676.59     28.45 o
   5  -6   2      163.48      162.14     18.77 o
   6  -6   2     5653.47     5397.32     83.96 o
   7  -6   2       89.73       96.87     24.34 o
   8  -6   2      668.32      798.59     35.78 o
   9  -6   2      425.41      392.57     31.26 o
  10  -6   2       64.04      130.20     28.60 o
  11  -6   2      398.85      379.53     51.21 o
 -12  -5   2      519.23      572.01     62.56 o
 -11  -5   2      406.73      499.19     35.96 o
 -10  -5   2      222.58      179.87     34.52 o
  -9  -5   2      495.95      433.08     35.38 o
  -8  -5   2        2.53      -15.36     20.01 o
  -7  -5   2     1122.11     1093.54     36.90 o
  -6  -5   2     5350.13     5184.93     86.75 o
  -5  -5   2      122.28      110.46     17.34 o
  -4  -5   2     3670.72     3432.54     59.77 o
  -3  -5   2       99.00      110.45     14.32 o
  -2  -5   2    12421.16    13141.71    158.83 o
  -1  -5   2      306.91      282.00     15.66 o
   0  -5   2      298.21      318.50     10.30 o
   1  -5   2       93.82       94.05      8.58 o
   2  -5   2     3271.93     3657.56     55.45 o
   3  -5   2      455.24      499.87     16.91 o
   4  -5   2    10374.03    10260.69    150.69 o
   5  -5   2      212.29      202.03     15.96 o
   6  -5   2       69.57       76.85     19.11 o
   7  -5   2      355.58      351.41     25.44 o
   8  -5   2     3139.94     3124.44     72.62 o
   9  -5   2      123.85       70.94     33.08 o
  10  -5   2      196.20      149.17     28.46 o
  11  -5   2      317.47      391.23     35.48 o
 -12  -4   2      226.71      233.32     68.20 o
 -11  -4   2        0.22      -26.97     26.97 o
 -10  -4   2      537.01      501.16     30.95 o
  -9  -4   2      954.63      981.04     36.13 o
  -8  -4   2     1058.41     1066.77     34.30 o
  -7  -4   2     4094.38     3989.43     61.90 o
  -6  -4   2       33.26       18.62     15.03 o
  -5  -4   2       67.47       69.77     15.15 o
  -4  -4   2     3103.68     2986.33     62.93 o
  -3  -4   2      113.47      112.87     16.33 o
  -2  -4   2    22249.63    23469.76    276.76 o
  -1  -4   2       27.39       20.54      9.21 o
   0  -4   2     1277.96     1445.63     19.99 o
   1  -4   2      436.52      414.55     11.28 o
   2  -4   2      400.79      523.98     14.52 o
   3  -4   2      580.61      569.84     17.08 o
   4  -4   2       77.71       90.65     12.31 o
   5  -4   2      185.48      162.46     12.93 o
   6  -4   2     1962.50     1772.58     37.35 o
   7  -4   2      252.46      207.11     22.56 o
   8  -4   2      317.10      291.89     26.30 o
   9  -4   2     2144.52     2214.49     56.53 o
  10  -4   2        9.42      -24.94     24.94 o
  11  -4   2      112.86      125.01     30.49 o
 -12  -3   2      206.24      252.10     41.03 o
 -11  -3   2       22.91      -11.66     27.00 o
 -10  -3   2      235.14      248.51     26.51 o
  -9  -3   2     1246.91     1256.33     46.01 o
  -8  -3   2     1879.24     1856.01     38.79 o
  -7  -3   2        0.35      -16.52     16.52 o
  -6  -3   2     1736.11     1566.50     37.99 o
  -5  -3   2       57.35       43.10     16.19 o
  -4  -3   2      393.05      531.97     32.80 o
  -3  -3   2       88.86      109.39     13.94 o
  -2  -3   2      196.24      174.59     13.61 o
  -1  -3   2      171.62      147.67     10.39 o
   0  -3   2    23669.53    23886.27    197.91 o
   1  -3   2       27.43       18.14      6.35 o
   2  -3   2       47.36       72.61      7.39 o
   3  -3   2      715.26      702.18     20.10 o
   4  -3   2      275.96      240.93     12.82 o
   5  -3   2      399.59      364.18     17.97 o
   6  -3   2      426.40      387.22     17.92 o
   7  -3   2      751.12      754.86     27.18 o
   8  -3   2      110.35      105.88     22.05 o
   9  -3   2      355.72      328.75     28.67 o
  10  -3   2       67.94       37.16     27.85 o
  11  -3   2      769.16      789.09     41.90 o
  12  -3   2      252.75      227.23     34.54 o
 -12  -2   2      251.50      245.36     39.00 o
 -11  -2   2      151.32      216.63     34.83 o
 -10  -2   2       63.25       27.48     25.56 o
  -9  -2   2      740.43      802.34     32.12 o
  -8  -2   2       35.24       24.88     16.29 o
  -7  -2   2     1981.63     1940.19     39.51 o
  -6  -2   2      771.29      887.53     33.00 o
  -5  -2   2      140.68      142.30     14.63 o
  -4  -2   2        1.24       37.64     11.85 o
  -3  -2   2        0.53       -8.91     10.84 o
  -2  -2   2     1566.83     1598.22     38.49 o
  -1  -2   2      149.61      133.76      8.89 o
   0  -2   2      881.11      799.37     11.36 o
   1  -2   2       20.78       -0.31      6.07 o
   2  -2   2       45.39       19.70      8.53 o
   3  -2   2     1677.82     1613.64     26.37 o
   4  -2   2     1887.82     1948.44     33.00 o
   5  -2   2        0.14       -1.40     11.54 o
   6  -2   2      211.90      225.24     15.98 o
   7  -2   2       22.22       25.50     14.71 o
   8  -2   2        0.82       30.85     18.25 o
   9  -2   2      116.38      143.80     24.38 o
  10  -2   2        8.43      -22.85     23.74 o
  11  -2   2       11.98       22.65     26.93 o
  12  -2   2     1079.13     1043.11     55.82 o
 -12  -1   2      475.81      518.43     52.81 o
 -11  -1   2        3.72      -26.69     30.68 o
 -10  -1   2      853.76      862.84     39.88 o
  -9  -1   2      769.81      778.80     28.27 o
  -8  -1   2       39.74       47.52     16.56 o
  -7  -1   2      124.61      127.53     19.90 o
  -6  -1   2     2117.52     2329.72     38.01 o
  -5  -1   2      206.72      231.99     13.66 o
  -4  -1   2      427.12      387.92     16.70 o
  -3  -1   2        2.80        5.06     10.68 o
  -2  -1   2    12146.87    12170.98    133.75 o
  -1  -1   2        0.84       -2.82      7.25 o
   0  -1   2    14508.92    14990.92    148.13 o
   1  -1   2       19.63       26.51      6.09 o
   2  -1   2     8635.59     8644.52    105.91 o
   3  -1   2      129.14      126.22     12.40 o
   4  -1   2    22348.08    24822.47    234.48 o
   5  -1   2      201.22      179.19     17.52 o
   6  -1   2      451.08      400.96     19.19 o
   7  -1   2      435.87      498.85     22.89 o
   8  -1   2     1058.67      981.59     30.05 o
   9  -1   2      243.53      226.42     22.95 o
  10  -1   2      630.59      709.69     36.63 o
  11  -1   2        0.20       16.26     26.33 o
  12  -1   2      215.90      273.83     40.22 o
 -12   0   2      605.54      673.34     49.12 o
 -11   0   2        7.33      -10.99     31.01 o
 -10   0   2      183.75      165.65     41.03 o
  -9   0   2      714.21      775.67     34.83 o
  -8   0   2      540.19      547.37     23.26 o
  -7   0   2      530.21      572.68     21.67 o
  -6   0   2        1.33      -12.11     12.11 o
  -5   0   2       74.76       68.81     11.68 o
  -4   0   2     1422.15     1689.48     28.38 o
  -3   0   2      611.07      673.13     17.51 o
  -2   0   2    61762.29    65931.03    649.50 o
  -1   0   2        2.67       -4.11      4.42 o
   0   0   2     5557.97     5581.16     74.45 o
   1   0   2        2.54        3.62      6.22 o
   2   0   2    52709.23    55682.71    646.93 o
   3   0   2     1762.19     1601.50     28.59 o
   4   0   2      413.43      435.66     14.98 o
   5   0   2        4.15        0.62     12.29 o
   6   0   2     1265.17     1348.51     32.29 o
   7   0   2     1304.75     1270.83     34.68 o
   8   0   2     1169.84     1017.52     39.32 o
   9   0   2      349.47      285.56     24.02 o
  10   0   2      286.44      247.29     32.93 o
  11   0   2       48.32       35.67     26.71 o
  12   0   2      207.82      277.18     39.77 o
 -12   1   2      338.46      464.53     83.04 o
 -11   1   2      334.39      334.26     48.92 o
 -10   1   2      637.44      686.16     36.13 o
  -9   1   2       15.98        0.95     21.36 o
  -8   1   2     1163.37     1176.38     35.42 o
  -7   1   2      625.50      572.26     21.81 o
  -6   1   2     3683.70     3955.55     53.08 o
  -5   1   2      753.11      756.19     21.47 o
  -4   1   2     1852.20     2267.29     33.22 o
  -3   1   2      774.73      783.79     25.31 o
  -2   1   2    14907.47    15835.58    159.56 o
  -1   1   2        2.42        9.34      4.70 o
   0   1   2    40043.48    42103.77    411.79 o
   1   1   2       15.83        5.72      5.08 o
   2   1   2     2081.05     2123.14    110.00 o
   3   1   2      350.98      301.24     13.52 o
   4   1   2       90.40       82.37     12.16 o
   5   1   2      285.44      350.16     16.67 o
   6   1   2     1499.23     1520.06     33.72 o
   7   1   2       10.91      -15.64     15.64 o
   8   1   2     1662.76     1753.61     41.81 o
   9   1   2     1157.94     1180.86     38.20 o
  10   1   2      720.89      748.06     42.98 o
  11   1   2       99.51       89.37     27.94 o
  12   1   2       72.48       58.15     34.46 o
 -12   2   2      280.71      307.16     41.15 o
 -11   2   2      332.45      342.51     38.65 o
 -10   2   2        9.83       16.82     28.88 o
  -9   2   2      945.90      944.54     37.94 o
  -8   2   2     2222.24     2276.45     53.05 o
  -7   2   2        1.94       25.72     14.60 o
  -6   2   2       20.51       29.96     13.02 o
  -5   2   2       57.22       53.47     12.25 o
  -4   2   2     1372.45     1615.45     27.59 o
  -3   2   2      756.48      683.80     17.72 o
  -2   2   2   120966.95   131924.41   1304.76 o
  -1   2   2       68.95       79.71     13.96 o
   0   2   2     4305.43     4452.85     97.02 o
   1   2   2      159.87      155.27      6.00 o
   2   2   2      379.40      347.36     13.34 o
   3   2   2      437.07      392.99     14.41 o
   4   2   2     1935.67     2143.53     61.32 o
   5   2   2      343.40      332.92     15.37 o
   6   2   2      150.22      180.99     17.72 o
   7   2   2     2439.15     2257.34     66.53 o
   8   2   2      571.91      579.46     26.69 o
   9   2   2       60.40      101.06     21.28 o
  10   2   2     1536.59     1518.15     45.45 o
  11   2   2     1277.77     1353.81     59.48 o
  12   2   2      122.01      165.18     36.85 o
 -11   3   2      435.85      484.37     41.81 o
 -10   3   2      427.49      388.05     31.50 o
  -9   3   2     1063.17     1078.01     41.22 o
  -8   3   2     2210.99     2244.81     53.21 o
  -7   3   2     2022.32     2105.73     55.10 o
  -6   3   2    14124.30    14879.91    158.46 o
  -5   3   2     2060.40     2025.97     33.57 o
  -4   3   2      141.74      163.23     12.69 o
  -3   3   2     1737.39     1780.03     25.03 o
  -2   3   2     2070.90     2357.59     29.99 o
  -1   3   2      181.43      179.44     19.75 o
   0   3   2      119.10      177.59     11.61 o
   1   3   2       26.66        4.11      6.13 o
   2   3   2      279.04      259.75     10.85 o
   3   3   2       39.45        9.34     10.10 o
   4   3   2     5837.76     5945.10    102.56 o
   5   3   2      751.39      709.51     19.83 o
   6   3   2    10148.61    10818.94    139.81 o
   7   3   2       15.13      -17.46     17.46 o
   8   3   2       19.44       44.57     18.69 o
   9   3   2     1151.54     1103.21     35.97 o
  10   3   2      205.70      177.01     24.89 o
  11   3   2      592.96      583.94     37.09 o
  12   3   2        0.14      -32.18     32.18 o
 -11   4   2      548.80      595.60     45.47 o
 -10   4   2      242.51      276.69     38.33 o
  -9   4   2      689.68      714.53     35.34 o
  -8   4   2     1305.14     1268.04     42.99 o
  -7   4   2      431.10      404.78     26.14 o
  -6   4   2     1296.13     1257.61     32.05 o
  -5   4   2      279.62      329.80     16.25 o
  -4   4   2    17360.17    19438.85    238.42 o
  -3   4   2       31.91       23.76      9.53 o
  -2   4   2     4880.05     5362.33     79.89 o
  -1   4   2       67.83       69.37     15.39 o
   0   4   2     4863.30     4785.90     81.77 o
   1   4   2       25.55        6.16      6.92 o
   2   4   2     1368.70     1583.39     24.46 o
   3   4   2      130.76      101.35     12.77 o
   4   4   2     3463.88     3503.00     52.66 o
   5   4   2       28.88       20.42     11.77 o
   6   4   2     5011.56     4806.28     72.46 o
   7   4   2     2264.55     2275.61     51.01 o
   8   4   2        0.08        1.94     18.10 o
   9   4   2      125.29      153.98     22.76 o
  10   4   2      867.16      952.90     54.97 o
  11   4   2     1590.77     1535.86     55.80 o
  12   4   2       92.09       72.74     31.34 o
 -11   5   2      474.18      543.70     38.50 o
 -10   5   2      618.33      590.29     36.04 o
  -9   5   2       25.07       -3.46     23.29 o
  -8   5   2      615.09      586.34     31.69 o
  -7   5   2       43.67       44.60     20.10 o
  -6   5   2    15551.76    15510.26    199.51 o
  -5   5   2     2018.41     2041.18     44.92 o
  -4   5   2      870.99      742.94     22.82 o
  -3   5   2      442.83      432.76     13.06 o
  -2   5   2      311.28      412.58     22.88 o
  -1   5   2      165.57      167.98     24.78 o
   0   5   2        7.42      -11.55     11.55 o
   1   5   2        1.98       -6.37      6.37 o
   2   5   2     5147.07     5637.06     71.33 o
   3   5   2      184.77      196.35     11.32 o
   4   5   2    31947.10    33531.79    361.08 o
   5   5   2       80.14       72.85     12.34 o
   6   5   2     5891.08     5607.04     81.14 o
   7   5   2       22.08      -17.83     17.83 o
   8   5   2       25.81       18.80     20.53 o
   9   5   2      192.90      236.95     24.44 o
  10   5   2        1.43       12.97     22.73 o
  11   5   2       54.35       30.24     24.84 o
  12   5   2      417.41      377.28     36.87 o
 -11   6   2       13.89       29.98     29.16 o
 -10   6   2      277.18      332.90     32.62 o
  -9   6   2       14.69       38.95     31.22 o
  -8   6   2        2.02      -21.51     21.51 o
  -7   6   2       51.17       35.19     20.14 o
  -6   6   2    10981.32    11083.66    149.12 o
  -5   6   2      369.56      378.76     21.66 o
  -4   6   2     5400.17     5853.53     63.38 o
  -3   6   2      294.55      308.54     17.21 o
  -2   6   2       74.45       55.34     17.66 o
  -1   6   2       18.32       11.76     14.24 o
   0   6   2     5093.83     5328.68     92.97 o
   1   6   2       32.41       13.13      6.51 o
   2   6   2    14234.34    15921.01    204.28 o
   3   6   2      211.98      198.24     14.49 o
   4   6   2     7796.82     7944.28     93.13 o
   5   6   2      255.26      230.64     14.53 o
   6   6   2     1631.96     1488.85     37.98 o
   7   6   2      637.07      557.87     26.68 o
   8   6   2      445.52      461.97     27.60 o
   9   6   2      669.94      617.27     29.88 o
  10   6   2      535.06      607.50     32.18 o
  11   6   2       55.68       45.06     25.71 o
  12   6   2        2.78        7.64     34.07 o
 -10   7   2        3.00      -22.30     32.62 o
  -9   7   2      245.21      296.48     30.07 o
  -8   7   2       41.57       32.01     28.09 o
  -7   7   2        0.28      -10.24     19.67 o
  -6   7   2      559.92      602.80     27.94 o
  -5   7   2     1326.72     1201.59     44.59 o
  -4   7   2       28.94       21.39     10.95 o
  -3   7   2      551.95      502.80     19.05 o
  -2   7   2      635.51      697.08     32.00 o
  -1   7   2       94.93       82.58     16.33 o
   0   7   2        2.70        5.43     10.58 o
   1   7   2       22.42       19.76      6.72 o
   2   7   2        1.08       -8.95      8.95 o
   3   7   2        1.23       -9.97     12.43 o
   4   7   2      746.01      589.15     19.13 o
   5   7   2      712.83      596.23     22.50 o
   6   7   2     4314.52     4084.04     65.19 o
   7   7   2      280.72      231.65     22.11 o
   8   7   2       75.45      145.39     24.92 o
   9   7   2     3402.38     3420.52     67.06 o
  10   7   2       94.06       90.39     27.72 o
  11   7   2      189.85      227.60     37.52 o
  12   7   2      203.40      228.00     34.39 o
 -10   8   2        1.04       10.52     27.44 o
  -9   8   2        8.33       60.50     28.93 o
  -8   8   2      142.04      140.11     25.85 o
  -7   8   2     2040.29     1912.23     64.14 o
  -6   8   2      463.58      463.92     26.16 o
  -5   8   2        4.21       10.06     16.29 o
  -4   8   2      688.66      683.10     28.11 o
  -3   8   2       13.17       21.27     10.11 o
  -2   8   2      246.30      226.12     22.44 o
  -1   8   2       80.98       52.82     17.04 o
   0   8   2     1053.69     1264.33     30.75 o
   1   8   2       28.81        1.87     10.73 o
   2   8   2     3860.22     4140.44     63.36 o
   3   8   2       28.01       28.68     33.50 o
   4   8   2        0.24      -10.58     10.58 o
   5   8   2       26.67        5.74     16.60 o
   6   8   2     3761.39     3591.22     66.82 o
   7   8   2      191.67      181.14     23.70 o
   8   8   2      371.53      381.40     35.12 o
   9   8   2      316.06      359.95     68.09 o
  10   8   2      319.90      345.98     35.65 o
  11   8   2      389.67      347.14     46.51 o
  12   8   2      122.63       94.72     42.50 o
  -9   9   2       32.78      108.86     27.64 o
  -8   9   2       74.65      112.88     25.40 o
  -7   9   2      992.40      912.41     38.49 o
  -6   9   2     2387.78     2300.70     67.69 o
  -5   9   2       91.97       69.80     18.51 o
  -4   9   2      331.31      277.11     22.62 o
  -3   9   2      194.37      197.17     18.57 o
  -2   9   2      181.73      197.36     24.62 o
  -1   9   2        4.19      -20.92     23.29 o
   0   9   2     6132.98     6244.77    107.30 o
   1   9   2        8.24       -1.62      8.78 o
   2   9   2       81.40      104.52     12.72 o
   3   9   2      125.75      121.57     18.90 o
   4   9   2      200.20      226.87     22.54 o
   5   9   2      663.82      671.73     31.37 o
   6   9   2      202.39      155.64     24.91 o
   7   9   2     1459.03     1424.77     79.44 o
   8   9   2      214.27      284.52     33.69 o
   9   9   2      464.74      518.58     53.62 o
  10   9   2     2046.71     2164.96     77.98 o
  11   9   2      137.54      148.11     42.32 o
  12   9   2        1.53      -25.96     50.25 o
  -9  10   2       28.59       60.78     27.61 o
  -8  10   2      498.26      528.72     61.37 o
  -7  10   2       37.60       27.84     25.50 o
  -6  10   2      161.67      182.03     22.53 o
  -5  10   2      200.20      199.49     20.43 o
  -4  10   2       17.92       34.72     18.20 o
  -3  10   2      158.82      179.93     26.74 o
  -2  10   2    10156.55     9907.54    173.76 o
  -1  10   2      118.49      100.23     20.06 o
   0  10   2     1364.45     1355.38     33.96 o
   1  10   2        2.26      -10.16     10.16 o
   2  10   2        0.29       15.67     13.46 o
   3  10   2        0.80       42.19     22.69 o
   4  10   2     1681.51     1751.13     61.75 o
   5  10   2      662.80      655.86     42.99 o
   6  10   2      524.60      411.95     41.06 o
   7  10   2      891.99      853.19     55.05 o
   8  10   2     4835.43     4784.14    185.85 o
   9  10   2       97.70       79.66     42.99 o
  10  10   2       91.89      239.39     50.22 o
  11  10   2       92.20       91.76     53.10 o
  -8  11   2      235.62      157.56     28.41 o
  -7  11   2      416.14      438.00     30.55 o
  -6  11   2      642.11      695.38     42.62 o
  -5  11   2      552.37      552.97     26.92 o
  -4  11   2     2409.19     2366.57     66.73 o
  -3  11   2        1.29       18.47     17.95 o
  -2  11   2     1650.88     1529.35     97.86 o
  -1  11   2       22.37       34.92     20.46 o
   0  11   2     1202.45     1213.19     62.01 o
   1  11   2        4.11      -13.61     13.61 o
   2  11   2      138.27       86.51     19.89 o
   3  11   2      184.28      229.85     31.43 o
   4  11   2        0.05      -14.42     26.04 o
   5  11   2        6.12        7.06     34.16 o
   6  11   2     1073.55     1229.93     74.47 o
   7  11   2      496.26      421.06     60.81 o
   8  11   2      103.76      119.33     77.21 o
   9  11   2       21.92       82.58     43.96 o
  10  11   2     2214.11     2157.88     96.50 o
  11  11   2      470.74      486.80     51.99 o
  -8  12   2      344.78      383.08     36.05 o
  -7  12   2      230.08      244.19     28.04 o
  -6  12   2        0.92       -6.93     20.72 o
  -5  12   2       81.00       88.56     20.28 o
  -4  12   2        4.40       15.73     22.09 o
  -3  12   2      116.89      109.93     28.49 o
  -2  12   2     6211.35     6107.06    120.84 o
  -1  12   2        2.67      -43.04     43.04 o
   0  12   2      419.24      365.52     39.73 o
   1  12   2        5.49       10.50     17.62 o
   2  12   2      122.52      155.04     22.25 o
   3  12   2       55.56       71.58     26.56 o
   4  12   2     1504.54     1430.32     67.64 o
   5  12   2        0.80      -13.40     30.43 o
   6  12   2     1534.50     1466.99    126.40 o
   7  12   2      948.35      908.48     59.82 o
   8  12   2     3963.06     4044.50    180.38 o
   9  12   2       95.95       39.63     42.52 o
  10  12   2      139.83       97.18     49.76 o
  -7  13   2      375.28      379.76     31.46 o
  -6  13   2       66.11       43.89     22.46 o
  -5  13   2      838.70      989.14     40.33 o
  -4  13   2     2543.40     2606.04     74.11 o
  -3  13   2       92.01      122.65     18.18 o
  -2  13   2      189.18      191.41     40.45 o
  -1  13   2       27.44       15.27     33.07 o
   0  13   2      424.10      433.86     22.35 o
   1  13   2       22.21       25.95     19.68 o
   2  13   2     1392.38     1447.78     97.02 o
   3  13   2      136.18      154.80     29.46 o
   4  13   2      212.54      238.11     34.21 o
   5  13   2      388.15      394.48     41.55 o
   6  13   2      142.83      202.13     40.09 o
   7  13   2      399.93      405.38     48.79 o
   8  13   2       10.75       -8.26     60.13 o
   9  13   2       13.62       -5.51     44.42 o
  10  13   2      146.58      105.92     50.67 o
  -6  14   2        0.17       32.32     36.88 o
  -5  14   2       17.57       53.20     23.19 o
  -4  14   2     1117.27     1158.30     49.68 o
  -3  14   2        0.08       12.12     22.09 o
  -2  14   2       42.83       48.20     43.04 o
  -1  14   2       15.51        3.37     35.99 o
   0  14   2      269.45      257.79     26.82 o
   1  14   2       19.39        5.97     20.04 o
   2  14   2      348.45      400.46     33.33 o
   3  14   2       12.88       64.69     28.49 o
   4  14   2      612.99      688.33     45.89 o
   5  14   2        2.21      -32.81     32.81 o
   6  14   2       80.75       17.33     62.18 o
   7  14   2      510.91      511.55    103.17 o
   8  14   2      235.28      331.72     51.69 o
   9  14   2       62.08       75.84     47.35 o
  -5  15   2      168.39      202.45     26.96 o
  -4  15   2     1318.22     1282.13     78.79 o
  -3  15   2       92.40      107.75    112.74 o
  -2  15   2       83.29      165.95     43.77 o
  -1  15   2      250.02      330.09     46.88 o
   0  15   2      592.54      561.34     61.45 o
   1  15   2        0.25        3.47     21.87 o
   2  15   2     3809.32     4084.56    100.48 o
   3  15   2       11.59      -14.48     28.80 o
   4  15   2      263.77      155.77     36.23 o
   5  15   2      467.04      541.73     81.31 o
   6  15   2      164.55      150.99     41.06 o
   7  15   2       63.88       94.43     56.71 o
   8  15   2      243.43      264.29     69.69 o
   9  15   2        6.46      -58.76     64.23 o
  -4  16   2     1273.21     1323.82    116.15 o
  -3  16   2        8.55       15.15     43.35 o
  -2  16   2      191.05      150.32     71.06 o
  -1  16   2        1.05        5.93     43.73 o
   0  16   2      879.71      860.24     56.53 o
   1  16   2      192.08      234.92     27.88 o
   2  16   2     2569.64     2579.30     79.22 o
   3  16   2       49.58       64.10     48.51 o
   4  16   2     2911.77     2804.04    121.62 o
   5  16   2       54.44       29.81     37.12 o
   6  16   2        2.26      -13.67     38.65 o
   7  16   2       97.92      100.44     44.45 o
  -2  17   2      193.81      236.41     79.26 o
  -1  17   2       71.80       80.62     68.33 o
   0  17   2     2309.57     2346.54     63.84 o
   1  17   2        0.07      -21.86     31.43 o
   2  17   2     1815.01     1931.21     70.52 o
   3  17   2      121.34       75.84     36.21 o
   4  17   2      148.49      219.36     71.74 o
   5  17   2       11.99      -10.76     37.54 o
   6  17   2      130.56      129.71     50.56 o
   0  18   2      459.09      368.96     88.82 o
   1  18   2       66.66       77.21     29.95 o
   2  18   2     1176.24     1297.86     62.79 o
   3  18   2       98.19       88.59     36.68 o
   4  18   2      650.37      677.41     52.65 o
  -5 -17   3        4.78       -3.70     86.09 o
  -4 -17   3       41.97       68.13     61.49 o
  -3 -17   3       46.21       17.67     36.68 o
  -2 -17   3        2.16      -26.22     30.39 o
  -1 -17   3     1145.18     1183.39     55.57 o
   0 -17   3        2.18        1.42     31.55 o
   1 -17   3       79.57       43.02     28.90 o
  -7 -16   3      238.22      261.65     53.04 o
  -6 -16   3        0.01      -39.03     42.80 o
  -5 -16   3      251.28      247.53     46.38 o
  -4 -16   3       38.80       61.88     38.26 o
  -3 -16   3       87.54        1.59     35.71 o
  -2 -16   3        3.71       83.27     30.19 o
  -1 -16   3      245.49      252.66     32.46 o
   0 -16   3        5.11      -13.03     27.85 o
   1 -16   3      240.20      312.12     32.77 o
   2 -16   3        0.01       -6.15     26.22 o
   3 -16   3      315.98      353.37     39.75 o
  -8 -15   3       26.02       65.24     47.23 o
  -7 -15   3        6.06        5.16     42.38 o
  -6 -15   3       24.52      -40.58     40.58 o
  -5 -15   3     2117.95     2138.50    157.15 o
  -4 -15   3       14.55       23.90     35.26 o
  -3 -15   3       15.41       29.65     28.45 o
  -2 -15   3        1.35        8.18     26.42 o
  -1 -15   3       15.53        7.20     25.84 o
   0 -15   3       14.84       11.66     24.74 o
   1 -15   3       41.90       90.81     33.00 o
   2 -15   3       22.96      -19.25     25.40 o
   3 -15   3        6.28       28.11     26.38 o
   4 -15   3        0.30       36.18     28.53 o
   5 -15   3      889.25      726.98    103.85 o
  -9 -14   3        1.74      -45.71     45.71 o
  -8 -14   3       50.39       81.22     47.65 o
  -7 -14   3     3035.75     2838.20    258.27 o
  -6 -14   3       16.92        8.03     39.58 o
  -5 -14   3      479.37      463.39     63.54 o
  -4 -14   3      396.53      355.38     43.96 o
  -3 -14   3      642.72      671.34     46.79 o
  -2 -14   3        2.60       11.53     24.98 o
  -1 -14   3      129.58      131.87     27.04 o
   0 -14   3      126.98      176.42     35.46 o
   1 -14   3     1785.15     1749.25     57.11 o
   2 -14   3       72.94      101.88     25.75 o
   3 -14   3     1061.68     1185.33     49.93 o
   4 -14   3        7.00       11.58     26.08 o
   5 -14   3      608.83      568.82    105.90 o
   6 -14   3       23.10       21.67     27.30 o
  -9 -13   3     2226.22     2352.85    278.77 o
  -8 -13   3      143.71      233.68     50.72 o
  -7 -13   3      320.79      311.49    140.07 o
  -6 -13   3        0.74      -31.52     35.53 o
  -5 -13   3     7791.12     7769.01    179.72 o
  -4 -13   3        0.34      -21.86     31.43 o
  -3 -13   3       25.54       17.78     25.58 o
  -2 -13   3        1.94       17.19     35.57 o
  -1 -13   3      465.04      434.93     32.14 o
   0 -13   3        3.19       26.00     22.96 o
   1 -13   3      261.96      262.56     44.63 o
   2 -13   3       48.97       50.42     18.70 o
   3 -13   3     1223.64     1230.69     39.56 o
   4 -13   3       84.48      103.20     21.58 o
   5 -13   3      348.98      351.22     32.74 o
   6 -13   3      171.08      174.00     26.34 o
   7 -13   3        0.50       10.52     33.17 o
 -10 -12   3       83.67      279.14     54.98 o
  -9 -12   3        9.83       54.63     46.80 o
  -8 -12   3      448.01      412.62     54.09 o
  -7 -12   3     2433.07     2449.56     92.24 o
  -6 -12   3      140.79      136.60     39.12 o
  -5 -12   3      281.36      303.70     40.99 o
  -4 -12   3       12.97        7.54     84.04 o
  -3 -12   3      515.11      481.05     42.21 o
  -2 -12   3      135.75      124.55     20.91 o
  -1 -12   3     1564.75     1568.01     44.31 o
   0 -12   3       19.88       13.62     15.87 o
   1 -12   3      613.39      634.28     32.64 o
   2 -12   3      204.19      212.55     19.80 o
   3 -12   3       83.17       50.49     18.53 o
   4 -12   3       46.31       33.53     19.88 o
   5 -12   3       35.73      -20.48     29.98 o
   6 -12   3      338.35      315.36     28.18 o
   7 -12   3      384.04      403.41     32.19 o
 -10 -11   3      793.70      713.96     67.15 o
  -9 -11   3      278.72      362.93     65.59 o
  -8 -11   3      576.67      595.73     56.99 o
  -7 -11   3      917.59      849.82     59.37 o
  -6 -11   3      180.91      178.26     39.58 o
  -5 -11   3     3587.43     3371.22     98.55 o
  -4 -11   3       29.03       52.47     34.16 o
  -3 -11   3       27.04       49.67     22.85 o
  -2 -11   3        1.00       -0.13     17.93 o
  -1 -11   3      398.51      470.99     24.89 o
   0 -11   3        1.13        9.33     15.19 o
   1 -11   3      855.55      819.46     38.81 o
   2 -11   3      108.67      141.88     17.97 o
   3 -11   3     1872.10     1732.70     41.50 o
   4 -11   3      447.65      463.37     25.55 o
   5 -11   3      360.31      386.78     30.44 o
   6 -11   3       27.17       21.72     21.85 o
   7 -11   3      253.94      316.67     28.71 o
   8 -11   3      154.94      185.11     29.25 o
 -11 -10   3      326.57      275.18     58.41 o
 -10 -10   3      136.65      133.92     49.28 o
  -9 -10   3       60.48       41.54     34.16 o
  -8 -10   3      680.76      663.97     44.53 o
  -7 -10   3     1619.02     1516.06     74.58 o
  -6 -10   3      339.59      258.36     40.09 o
  -5 -10   3       10.39       -2.24     29.36 o
  -4 -10   3       96.50       84.06     29.91 o
  -3 -10   3     5516.45     5437.34    177.47 o
  -2 -10   3       23.70       41.81     20.48 o
  -1 -10   3     8597.60     8528.64    126.06 o
   0 -10   3      191.98      193.97     16.46 o
   1 -10   3     3080.83     2989.94     50.96 o
   2 -10   3      609.69      645.43     24.81 o
   3 -10   3      614.32      781.65     28.03 o
   4 -10   3       80.39       78.42     18.76 o
   5 -10   3     1463.70     1512.66     54.64 o
   6 -10   3      141.47      112.64     23.10 o
   7 -10   3      911.11      867.86     37.45 o
   8 -10   3       78.12       93.32     30.92 o
   9 -10   3       43.76       69.91     28.59 o
 -11  -9   3      243.42      217.42     62.77 o
 -10  -9   3     1777.44     1959.27    113.63 o
  -9  -9   3     1635.27     1662.73     89.15 o
  -8  -9   3      299.57      314.51     31.13 o
  -7  -9   3      555.06      530.88     34.32 o
  -6  -9   3       63.14       56.41     24.82 o
  -5  -9   3     2450.27     2338.20     66.00 o
  -4  -9   3      229.09      240.23     23.71 o
  -3  -9   3     7065.46     6732.84    102.07 o
  -2  -9   3      543.98      502.94     28.05 o
  -1  -9   3    12190.53    12004.07    169.32 o
   0  -9   3       34.45       26.53     11.58 o
   1  -9   3     3692.34     3924.90     49.83 o
   2  -9   3      254.48      282.87     15.78 o
   3  -9   3      317.70      342.95     20.38 o
   4  -9   3      499.53      439.79     23.47 o
   5  -9   3        1.17      -23.65     23.65 o
   6  -9   3       41.26       47.22     20.63 o
   7  -9   3      481.97      488.52     30.46 o
   8  -9   3      378.51      357.96     30.54 o
   9  -9   3      388.07      409.96     34.28 o
 -11  -8   3     1640.86     1717.34     64.00 o
 -10  -8   3        0.39        3.13     33.14 o
  -9  -8   3      679.68      701.19     50.44 o
  -8  -8   3      150.24      136.88     23.90 o
  -7  -8   3      689.30      659.36     29.88 o
  -6  -8   3      202.45      162.96     20.80 o
  -5  -8   3       15.57      -11.60     20.12 o
  -4  -8   3        7.49       18.58     15.87 o
  -3  -8   3    12733.04    12516.12    155.73 o
  -2  -8   3        5.19       25.33     13.18 o
  -1  -8   3     2581.42     2329.45     46.46 o
   0  -8   3      192.91      215.31     12.91 o
   1  -8   3      502.33      448.59     15.72 o
   2  -8   3        0.67        1.78     10.32 o
   3  -8   3     2203.27     2311.28     40.41 o
   4  -8   3        0.41      -15.69     18.78 o
   5  -8   3     5127.83     5120.08     91.19 o
   6  -8   3       35.06       28.84     19.58 o
   7  -8   3      283.35      245.35     25.62 o
   8  -8   3      322.78      336.54     38.71 o
   9  -8   3       56.20       11.83     25.74 o
  10  -8   3      134.13      158.89     35.70 o
 -12  -7   3      191.31      162.25     48.72 o
 -11  -7   3      736.92      729.37     45.36 o
 -10  -7   3      822.57      815.36     39.07 o
  -9  -7   3      464.39      386.18     29.89 o
  -8  -7   3      107.42       82.92     22.94 o
  -7  -7   3      529.83      513.96     32.37 o
  -6  -7   3      305.86      297.07     22.18 o
  -5  -7   3     1515.57     1263.22     39.36 o
  -4  -7   3      656.50      581.73     24.90 o
  -3  -7   3     8199.80     8711.35    111.54 o
  -2  -7   3      127.38      116.39     12.19 o
  -1  -7   3    13260.92    13992.37    189.99 o
   0  -7   3        0.42       -9.30      9.30 o
   1  -7   3     7247.32     7621.15     82.81 o
   2  -7   3        9.04       16.14      9.74 o
   3  -7   3     1060.81     1138.41     28.43 o
   4  -7   3       42.56       34.71     15.83 o
   5  -7   3     1522.17     1520.64     56.80 o
   6  -7   3      759.10      717.62     30.09 o
   7  -7   3     1936.67     1947.54     50.32 o
   8  -7   3       98.36      119.55     24.62 o
   9  -7   3       42.97      -15.59     24.19 o
  10  -7   3        2.06      -18.32     27.28 o
 -12  -6   3       12.09       17.26     38.77 o
 -11  -6   3      585.16      583.09     37.74 o
 -10  -6   3      995.25      976.74     41.28 o
  -9  -6   3     1713.61     1792.53     50.89 o
  -8  -6   3      154.09      159.80     23.58 o
  -7  -6   3      696.63      632.63     28.77 o
  -6  -6   3      599.64      571.81     25.63 o
  -5  -6   3       16.95       -2.37     15.08 o
  -4  -6   3        1.76      -14.07     14.78 o
  -3  -6   3       76.88      153.68     15.65 o
  -2  -6   3       54.50       58.97     11.53 o
  -1  -6   3     1173.47      992.24     50.89 o
   0  -6   3      106.07       91.95     10.00 o
   1  -6   3     4796.59     5575.96     65.62 o
   2  -6   3        8.78        8.61     10.32 o
   3  -6   3     3903.74     3821.21     58.61 o
   4  -6   3      291.71      316.49     22.36 o
   5  -6   3       73.32       78.34     17.86 o
   6  -6   3      751.88      708.67     32.19 o
   7  -6   3        8.43      -15.58     19.52 o
   8  -6   3     1724.58     1768.94     49.51 o
   9  -6   3      411.77      429.37     32.37 o
  10  -6   3      528.39      619.75     38.15 o
  11  -6   3       27.52       39.69     31.85 o
 -12  -5   3     2025.60     2362.29     73.53 o
 -11  -5   3      134.00      153.30     35.97 o
 -10  -5   3      315.07      331.17     36.53 o
  -9  -5   3     2103.39     1954.12     51.95 o
  -8  -5   3        6.09      -17.52     19.77 o
  -7  -5   3      889.27      934.67     47.14 o
  -6  -5   3      640.58      657.14     26.37 o
  -5  -5   3      869.26     1009.78     45.49 o
  -4  -5   3     2143.67     2036.27     43.89 o
  -3  -5   3        5.95       22.79     13.58 o
  -2  -5   3      600.64      627.65     20.76 o
  -1  -5   3     8079.54     8889.95    109.78 o
   0  -5   3       45.75       35.94      6.97 o
   1  -5   3     3111.15     3398.06     43.00 o
   2  -5   3        6.77        8.86     10.13 o
   3  -5   3     1274.00     1407.91     28.52 o
   4  -5   3      744.78      718.36     23.77 o
   5  -5   3     2189.07     2095.17     38.46 o
   6  -5   3     1392.00     1329.60     47.55 o
   7  -5   3       94.02       37.21     20.21 o
   8  -5   3      834.13      832.56     35.79 o
   9  -5   3       96.00       85.20     24.82 o
  10  -5   3      530.70      532.47     38.90 o
  11  -5   3       18.36       -6.37     28.20 o
 -12  -4   3      111.73      134.88     41.01 o
 -11  -4   3        3.42        4.82     30.57 o
 -10  -4   3      305.31      289.72     29.54 o
  -9  -4   3      381.91      351.12     26.75 o
  -8  -4   3      274.28      287.36     23.36 o
  -7  -4   3     6733.19     6366.62     94.20 o
  -6  -4   3      486.55      476.98     23.91 o
  -5  -4   3     4623.45     5037.32     73.45 o
  -4  -4   3      234.08      228.30     15.88 o
  -3  -4   3       19.75        7.93     11.53 o
  -2  -4   3      926.17      918.71     23.93 o
  -1  -4   3      278.23      283.23     10.64 o
   0  -4   3        2.55       -2.43      6.75 o
   1  -4   3     6734.13     6654.65     62.55 o
   2  -4   3      227.57      250.98     11.06 o
   3  -4   3    14386.65    14014.06    134.87 o
   4  -4   3      736.58      666.49     20.79 o
   5  -4   3       96.79       94.96     12.54 o
   6  -4   3       42.70        7.90     14.78 o
   7  -4   3       67.20       75.69     20.19 o
   8  -4   3      664.50      716.75     33.01 o
   9  -4   3     1559.62     1651.79     50.28 o
  10  -4   3      340.14      352.60     32.19 o
  11  -4   3      296.89      246.95     33.13 o
 -12  -3   3      366.26      419.86     99.28 o
 -11  -3   3      136.12      120.04     29.99 o
 -10  -3   3      160.67      206.02     28.16 o
  -9  -3   3     1307.78     1393.96     41.92 o
  -8  -3   3      694.71      700.04     25.77 o
  -7  -3   3     1878.07     1928.84     58.62 o
  -6  -3   3     1111.23     1115.57     32.10 o
  -5  -3   3      448.78      371.94     18.01 o
  -4  -3   3      122.57      138.61     14.78 o
  -3  -3   3       21.26       16.09     12.12 o
  -2  -3   3        7.29       -8.68      8.68 o
  -1  -3   3     4075.92     3978.94     48.42 o
   0  -3   3        1.26       -6.71      6.71 o
   1  -3   3      197.13      168.01      8.66 o
   2  -3   3        5.16       26.44      8.24 o
   3  -3   3       60.62       33.37     10.22 o
   4  -3   3      153.89      128.84     10.60 o
   5  -3   3     6134.93     5879.02     70.15 o
   6  -3   3      415.28      409.54     18.48 o
   7  -3   3       15.07        3.69     16.64 o
   8  -3   3      546.18      552.81     29.73 o
   9  -3   3     1274.11     1218.25     43.58 o
  10  -3   3        3.60      -11.47     26.15 o
  11  -3   3      238.18      258.72     32.42 o
  12  -3   3      259.47      268.57     34.94 o
 -12  -2   3      239.18      327.74     51.81 o
 -11  -2   3      114.27      105.51     33.03 o
 -10  -2   3      143.75      145.96     27.62 o
  -9  -2   3      657.18      661.27     30.41 o
  -8  -2   3      135.89      132.60     17.33 o
  -7  -2   3     5371.95     5284.51     73.71 o
  -6  -2   3      433.93      431.81     17.52 o
  -5  -2   3     3985.45     4342.73     54.17 o
  -4  -2   3        1.06       25.29     11.64 o
  -3  -2   3       94.71      116.91     13.05 o
  -2  -2   3        0.17      -10.65     10.65 o
  -1  -2   3    28782.11    29442.79    438.86 o
   0  -2   3      171.55      156.76     17.18 o
   1  -2   3    10609.96    10849.74    118.70 o
   2  -2   3      126.72      145.79     10.04 o
   3  -2   3     9104.40     8620.60     99.65 o
   4  -2   3        0.01       -9.93     10.20 o
   5  -2   3      210.34      225.33     13.66 o
   6  -2   3        0.07       19.92     13.64 o
   7  -2   3       17.84       -4.90     14.61 o
   8  -2   3      293.08      284.05     22.48 o
   9  -2   3     1122.25     1183.57     42.85 o
  10  -2   3      115.00       86.96     25.83 o
  11  -2   3       14.07        1.37     26.55 o
  12  -2   3     1390.28     1430.90     54.90 o
 -12  -1   3       27.03       20.24     34.37 o
 -11  -1   3      305.49      301.62     37.00 o
 -10  -1   3      684.39      647.21     41.12 o
  -9  -1   3     1876.08     1998.15     52.93 o
  -8  -1   3      645.98      698.39     25.38 o
  -7  -1   3       24.65       20.97     14.27 o
  -6  -1   3     1172.54     1214.56     28.21 o
  -5  -1   3      542.96      621.61     18.73 o
  -4  -1   3        7.58       20.50      9.68 o
  -3  -1   3     4795.46     4902.10     61.15 o
  -2  -1   3       26.95        9.69     10.74 o
  -1  -1   3     4313.57     4321.37     55.37 o
   0  -1   3      226.92      190.64      9.03 o
   1  -1   3     5441.65     5388.44     61.72 o
   2  -1   3       75.18       84.53     11.08 o
   3  -1   3     1373.68     1362.35     32.59 o
   4  -1   3     1684.06     1719.39     30.11 o
   5  -1   3     5581.10     5954.10     65.37 o
   6  -1   3      239.07      239.50     17.03 o
   7  -1   3     2512.47     2428.99     44.88 o
   8  -1   3      731.33      747.85     28.37 o
   9  -1   3        5.26        4.35     19.51 o
  10  -1   3      152.97      134.69     27.29 o
  11  -1   3       24.22       29.17     26.88 o
  12  -1   3      212.25      169.19     45.69 o
 -12   0   3      175.87      189.06     38.04 o
 -11   0   3      685.65      670.47     45.73 o
 -10   0   3      829.23      758.74     44.37 o
  -9   0   3      212.90      187.21     22.09 o
  -8   0   3       42.28       20.55     16.04 o
  -7   0   3     3014.29     3049.51     47.18 o
  -6   0   3       90.35      113.79     13.97 o
  -5   0   3        4.46        4.19     10.78 o
  -4   0   3      123.58      151.07     11.26 o
  -3   0   3     2090.77     2682.12     35.62 o
  -2   0   3     2197.48     2067.93     28.29 o
  -1   0   3     9205.60     9234.09    110.80 o
   0   0   3        0.86       -5.72      5.72 o
   1   0   3     1001.51     1056.85     18.77 o
   2   0   3     2413.17     2218.80     37.21 o
   3   0   3     1005.32      930.12     23.27 o
   4   0   3      363.12      368.68     15.55 o
   5   0   3       84.03       92.30     12.40 o
   6   0   3      455.87      450.17     18.61 o
   7   0   3     3533.91     3599.26     56.81 o
   8   0   3     2609.99     2483.71     60.30 o
   9   0   3     1381.00     1235.40     42.33 o
  10   0   3       61.97       74.94     26.24 o
  11   0   3      140.21      147.32     28.71 o
  12   0   3      659.72      602.29     47.17 o
 -12   1   3       14.28       -4.63     44.42 o
 -11   1   3      741.79      812.17     60.16 o
 -10   1   3      108.94       65.07     31.06 o
  -9   1   3      567.80      551.94     31.20 o
  -8   1   3     1058.18     1077.09     34.39 o
  -7   1   3       56.07       34.16     14.64 o
  -6   1   3      551.24      585.78     20.14 o
  -5   1   3     1519.10     1516.08     29.06 o
  -4   1   3       76.08       79.87     10.86 o
  -3   1   3    59854.24    65467.39    647.25 o
  -2   1   3      498.23      483.84     12.70 o
  -1   1   3      315.75      319.85      8.00 o
   0   1   3       28.51       21.11      4.76 o
   1   1   3      910.92      840.37     16.52 o
   2   1   3      716.79      679.58     19.94 o
   3   1   3       17.57      -10.56     10.56 o
   4   1   3       97.73       84.48     12.24 o
   5   1   3      151.01      305.53     16.49 o
   6   1   3      641.40      649.85     22.48 o
   7   1   3     1594.70     1531.72     36.61 o
   8   1   3       43.97       44.14     18.50 o
   9   1   3      424.87      436.14     26.51 o
  10   1   3      853.55      823.32     38.31 o
  11   1   3      207.22      221.03     30.31 o
  12   1   3       94.94      113.28     37.67 o
 -12   2   3      347.97      480.29     45.36 o
 -11   2   3        5.34      -20.71     30.75 o
 -10   2   3       51.10       70.62     25.41 o
  -9   2   3     1110.69     1106.18     46.12 o
  -8   2   3     1652.20     1627.96     70.83 o
  -7   2   3     2494.49     2461.87     46.27 o
  -6   2   3      583.40      600.68     20.33 o
  -5   2   3    19149.58    20927.22    215.49 o
  -4   2   3       25.40       12.17      9.96 o
  -3   2   3      531.38      513.74     13.87 o
  -2   2   3      540.56      557.46     13.76 o
  -1   2   3     2282.10     2404.44     28.28 o
   0   2   3       60.18       63.56      5.34 o
   1   2   3     2176.97     2204.93     24.55 o
   2   2   3       37.89       22.77      9.38 o
   3   2   3     7804.64     8049.86    101.92 o
   4   2   3      127.34       89.20     12.35 o
   5   2   3       26.47       28.18     12.52 o
   6   2   3      246.41      270.30     16.24 o
   7   2   3     2434.57     2248.26     52.03 o
   8   2   3      352.69      305.42     22.63 o
   9   2   3      299.36      313.08     25.07 o
  10   2   3     1703.97     1636.28     46.32 o
  11   2   3     1318.74     1398.65     45.42 o
  12   2   3       82.05       98.88     39.50 o
 -11   3   3     1617.42     1708.56     71.01 o
 -10   3   3      184.22      211.76     28.87 o
  -9   3   3      464.60      467.26     30.91 o
  -8   3   3        0.07       -3.27     20.99 o
  -7   3   3     4965.56     5087.53     85.82 o
  -6   3   3      749.36      693.60     23.23 o
  -5   3   3    15048.29    16215.87    169.16 o
  -4   3   3      449.01      475.88     16.42 o
  -3   3   3    32080.18    35382.98    352.86 o
  -2   3   3      110.33      161.56      8.62 o
  -1   3   3     5844.29     6149.92    104.52 o
   0   3   3       21.51        3.55     13.40 o
   1   3   3     2471.77     2853.32     34.59 o
   2   3   3       27.58       41.44      8.98 o
   3   3   3      471.35      497.47     15.42 o
   4   3   3      116.48       71.50     12.08 o
   5   3   3     4365.07     4377.84     64.75 o
   6   3   3     1557.98     1603.99     32.22 o
   7   3   3     3295.09     3254.86     63.56 o
   8   3   3      239.00      308.92     22.73 o
   9   3   3      580.52      529.36     28.26 o
  10   3   3       43.06       50.91     22.87 o
  11   3   3        6.76       -2.37     26.98 o
  12   3   3       27.74       28.17     33.82 o
 -11   4   3       21.51       26.33     32.55 o
 -10   4   3      198.79      174.05     28.42 o
  -9   4   3     1487.09     1438.01     47.51 o
  -8   4   3      498.62      515.51     30.09 o
  -7   4   3     4695.49     4782.06     81.10 o
  -6   4   3      450.33      446.38     20.14 o
  -5   4   3     1447.73     1350.58     36.12 o
  -4   4   3      394.67      422.34     19.10 o
  -3   4   3      231.36      195.16     10.53 o
  -2   4   3        7.18      -10.76     10.76 o
  -1   4   3       66.47       51.82     14.61 o
   0   4   3        1.31       -2.86     13.40 o
   1   4   3        8.71       23.17      9.98 o
   2   4   3       54.31       52.79      9.14 o
   3   4   3       95.06       64.54     11.45 o
   4   4   3      568.40      490.47     16.97 o
   5   4   3     1217.06     1316.79     29.64 o
   6   4   3       12.75      -13.33     13.33 o
   7   4   3     1950.18     1875.54     47.21 o
   8   4   3     1096.60     1095.10     59.22 o
   9   4   3       38.33       71.31     27.19 o
  10   4   3      930.82      976.80     53.27 o
  11   4   3      379.87      367.97     33.97 o
  12   4   3      124.36      192.40     43.70 o
 -11   5   3     1315.94     1289.81     57.51 o
 -10   5   3       91.61       51.96     30.20 o
  -9   5   3     1569.02     1523.49     57.96 o
  -8   5   3      723.74      699.99     47.59 o
  -7   5   3      653.47      652.91     30.21 o
  -6   5   3     1440.56     1512.91     41.41 o
  -5   5   3     5609.43     5890.56     85.78 o
  -4   5   3      259.20      236.89     14.37 o
  -3   5   3     9865.73    10751.94    112.76 o
  -2   5   3        0.05        1.46     16.08 o
  -1   5   3     2173.84     2486.82     73.06 o
   0   5   3       18.46       24.76     13.95 o
   1   5   3    22534.88    24062.66    257.61 o
   2   5   3      701.30      732.50     18.38 o
   3   5   3     4966.49     5100.63     61.52 o
   4   5   3      496.60      446.78     18.02 o
   5   5   3        1.32        7.11     12.30 o
   6   5   3     1358.27     1255.88     29.86 o
   7   5   3     2239.67     2323.42     71.37 o
   8   5   3      419.37      425.02     26.71 o
   9   5   3        7.92        0.24     20.39 o
  10   5   3      168.08      166.71     33.20 o
  11   5   3       86.83       89.96     37.72 o
  12   5   3        1.44       -8.74     39.85 o
 -11   6   3       14.36        2.52     33.18 o
 -10   6   3      202.79      203.47     30.34 o
  -9   6   3      429.38      420.58     31.67 o
  -8   6   3      711.36      743.09     34.81 o
  -7   6   3      399.21      411.97     26.45 o
  -6   6   3     1030.53     1050.73     35.91 o
  -5   6   3      249.37      255.24     19.90 o
  -4   6   3     2052.72     1982.31     32.87 o
  -3   6   3      474.88      454.27     13.41 o
  -2   6   3      122.81      104.72     18.20 o
  -1   6   3       13.64       33.44     14.73 o
   0   6   3      185.76      197.04     17.66 o
   1   6   3      955.74     1136.44     27.31 o
   2   6   3        4.94      -11.32     11.32 o
   3   6   3     1060.24      801.63     22.12 o
   4   6   3     2355.02     2188.52     37.59 o
   5   6   3     2009.21     2203.95     37.71 o
   6   6   3      116.00       82.21     14.46 o
   7   6   3      396.57      402.47     24.48 o
   8   6   3       82.20       57.57     21.12 o
   9   6   3      282.89      241.72     26.01 o
  10   6   3      608.93      655.22     32.30 o
  11   6   3       36.52       73.30     28.82 o
  12   6   3      362.77      384.85     37.07 o
 -10   7   3        5.01       14.45     26.66 o
  -9   7   3      571.70      538.08     34.68 o
  -8   7   3      703.86      701.71     49.95 o
  -7   7   3        9.63      -19.72     19.72 o
  -6   7   3       63.47       38.21     18.47 o
  -5   7   3     7863.85     7992.40    111.19 o
  -4   7   3      146.37      137.62     12.23 o
  -3   7   3     1912.55     2100.67     55.03 o
  -2   7   3       32.80       23.36     17.49 o
  -1   7   3     2762.85     3195.92     65.85 o
   0   7   3       19.95       -2.86     14.03 o
   1   7   3    15607.11    15507.01    213.10 o
   2   7   3       11.83       31.13      9.60 o
   3   7   3       16.41      -10.84     10.84 o
   4   7   3      316.92      333.57     16.11 o
   5   7   3      146.13      107.45     14.16 o
   6   7   3     1293.60     1230.11     32.48 o
   7   7   3        9.37      -17.81     18.29 o
   8   7   3      164.96      154.94     29.30 o
   9   7   3     2195.46     2248.03     54.91 o
  10   7   3      189.25      198.74     28.39 o
  11   7   3     1008.69      996.33     47.81 o
  12   7   3       70.49       37.85     30.87 o
 -10   8   3       22.22       -1.92     27.58 o
  -9   8   3      457.27      461.67     38.01 o
  -8   8   3      494.81      460.13     31.46 o
  -7   8   3      996.13      944.17     36.64 o
  -6   8   3      232.83      247.51     22.83 o
  -5   8   3      556.55      558.64     25.99 o
  -4   8   3      218.72      234.05     16.70 o
  -3   8   3       46.94       18.76     20.39 o
  -2   8   3        2.43        3.40     17.82 o
  -1   8   3     8593.33     8361.60    143.86 o
   0   8   3        8.78        7.81     14.87 o
   1   8   3     1836.00     1852.89     56.34 o
   2   8   3      378.49      362.72     15.66 o
   3   8   3     3094.44     2933.69     97.32 o
   4   8   3        1.07        0.76     13.17 o
   5   8   3        1.05       -2.53     12.81 o
   6   8   3     1391.32     1388.48     37.90 o
   7   8   3       71.83       57.21     18.94 o
   8   8   3      337.02      300.32     28.45 o
   9   8   3      605.05      629.20     36.99 o
  10   8   3     1205.45     1250.82     50.50 o
  11   8   3       37.27       62.65     39.90 o
  12   8   3       27.85        8.00     40.48 o
  -9   9   3       48.44       79.14     27.35 o
  -8   9   3      129.14       95.97     25.19 o
  -7   9   3     1687.13     1667.63     70.60 o
  -6   9   3      577.78      528.40     28.43 o
  -5   9   3     3603.05     3619.52     63.37 o
  -4   9   3      428.56      417.13     20.67 o
  -3   9   3        4.06      -18.41     21.28 o
  -2   9   3       17.45       50.51     21.92 o
  -1   9   3      224.94      146.22     20.06 o
   0   9   3       17.79       10.58     16.02 o
   1   9   3     9271.53     8795.93    101.33 o
   2   9   3        0.94       -4.49     11.52 o
   3   9   3     3182.51     3258.03     72.53 o
   4   9   3      148.40      128.92     19.49 o
   5   9   3     1192.87     1178.15     32.55 o
   6   9   3      216.27      198.58     25.74 o
   7   9   3     2055.69     1975.37     59.41 o
   8   9   3        6.87       52.85     35.71 o
   9   9   3      504.38      498.05     52.15 o
  10   9   3      569.93      646.09    130.50 o
  11   9   3      165.09       38.98     39.40 o
  12   9   3      154.15      118.25     44.47 o
  -9  10   3      149.48      160.14     29.65 o
  -8  10   3      123.73      141.23     27.14 o
  -7  10   3      200.91      164.97     24.62 o
  -6  10   3       50.06        6.89     21.45 o
  -5  10   3       45.20       44.95     26.80 o
  -4  10   3      276.19      235.39     18.64 o
  -3  10   3      235.28      230.67     28.33 o
  -2  10   3      324.53      278.59     49.97 o
  -1  10   3     1707.78     1665.90     49.80 o
   0  10   3        1.42        9.44     21.87 o
   1  10   3      978.64     1063.69     27.60 o
   2  10   3      191.59      205.87     15.49 o
   3  10   3      123.96       80.85     23.66 o
   4  10   3      513.13      525.35     30.97 o
   5  10   3      399.67      345.80     36.23 o
   6  10   3      183.16      197.43     35.26 o
   7  10   3     2233.17     1987.20     90.87 o
   8  10   3     2747.09     2810.71    170.13 o
   9  10   3       11.59       27.33     54.66 o
  10  10   3     1346.12     1535.44     84.04 o
  11  10   3      225.79      263.07     45.44 o
  -8  11   3       14.73      -10.57     24.76 o
  -7  11   3      489.12      479.61     30.50 o
  -6  11   3      263.43      307.61     25.36 o
  -5  11   3     1972.89     1996.08     69.65 o
  -4  11   3      272.12      253.09     19.45 o
  -3  11   3       51.03       32.87     25.50 o
  -2  11   3      362.75      324.74     29.33 o
  -1  11   3      844.25      842.07     48.71 o
   0  11   3       17.01       41.20     18.31 o
   1  11   3     5390.13     5502.78     83.27 o
   2  11   3      119.66      130.59     17.84 o
   3  11   3       40.10        8.98     18.84 o
   4  11   3        5.15       17.08     27.06 o
   5  11   3        1.40       10.93     28.02 o
   6  11   3        2.55      -24.00     30.88 o
   7  11   3     3230.48     3142.86    125.04 o
   8  11   3      465.37      463.27     52.15 o
   9  11   3      459.05      441.61     54.09 o
  10  11   3      875.48      911.40     69.39 o
  11  11   3       99.79      100.54     42.18 o
  -8  12   3      555.82      590.99     65.68 o
  -7  12   3        9.40       -2.16     23.58 o
  -6  12   3       56.68       10.32     20.99 o
  -5  12   3      630.56      674.63     40.27 o
  -4  12   3      142.06      110.59     27.02 o
  -3  12   3      330.83      364.09     33.96 o
  -2  12   3       30.81       31.25     32.81 o
  -1  12   3      222.99      231.19     25.27 o
   0  12   3        0.59      -40.31     40.31 o
   1  12   3      236.47      249.13     21.03 o
   2  12   3      105.59      106.28     36.21 o
   3  12   3     3414.80     3563.89     89.38 o
   4  12   3      224.79      257.54     33.33 o
   5  12   3     2275.73     2190.70     79.94 o
   6  12   3      235.68      206.92     38.61 o
   7  12   3     1654.06     1523.08     75.20 o
   8  12   3     1301.87     1222.47    101.80 o
   9  12   3      157.99      265.38    106.59 o
  10  12   3      176.70      207.04     51.10 o
  -7  13   3     1287.91     1342.77     86.19 o
  -6  13   3       43.25       58.16     24.21 o
  -5  13   3       28.55       53.87     27.22 o
  -4  13   3      106.01      135.28     43.48 o
  -3  13   3      755.35      787.76     58.95 o
  -2  13   3        7.97      -45.78     64.91 o
  -1  13   3      153.91      114.52     37.09 o
   0  13   3        1.48      -30.38     31.13 o
   1  13   3      642.03      647.20     34.34 o
   2  13   3       29.31      -14.04     25.28 o
   3  13   3     6063.14     6198.50    137.67 o
   4  13   3        0.27      -27.53     27.53 o
   5  13   3      986.27     1039.82     57.44 o
   6  13   3        1.70      -14.26     34.29 o
   7  13   3     2024.95     2028.61     84.07 o
   8  13   3      177.01      145.61     45.38 o
   9  13   3       46.82        4.66     44.42 o
  10  13   3      108.58       73.34    116.84 o
  -6  14   3       60.55       83.01     25.71 o
  -5  14   3     2004.63     1974.44     72.54 o
  -4  14   3       11.71        0.28     74.47 o
  -3  14   3      652.27      597.11    103.85 o
  -2  14   3        4.64       59.13     37.54 o
  -1  14   3        0.56        3.10     35.99 o
   0  14   3        2.76      -13.53     69.01 o
   1  14   3      341.94      385.12     44.07 o
   2  14   3       45.28       22.68     25.07 o
   3  14   3      417.49      518.32     38.16 o
   4  14   3        1.74       24.57     29.46 o
   5  14   3     1924.88     2177.24     79.68 o
   6  14   3        4.19      -13.53     40.31 o
   7  14   3      228.24      290.03     47.32 o
   8  14   3       30.88       45.78     42.52 o
   9  14   3      569.43      637.53    107.95 o
  -5  15   3       14.94       47.53     29.37 o
  -4  15   3       88.90       72.25     44.86 o
  -3  15   3        1.54      -38.91     38.91 o
  -2  15   3       65.51       60.97     39.67 o
  -1  15   3     4214.31     4080.50    127.27 o
   0  15   3        4.93       21.68     36.21 o
   1  15   3      396.85      447.32     35.86 o
   2  15   3       40.68      102.37     28.49 o
   3  15   3     2283.89     2399.43     76.78 o
   4  15   3       50.13       52.82     32.36 o
   5  15   3       94.01       97.71     36.72 o
   6  15   3        8.72       60.06     56.03 o
   7  15   3      532.33      506.17     54.09 o
   8  15   3       11.57       35.01     73.11 o
   9  15   3       50.73      -17.85     47.08 o
  -4  16   3       52.85      123.82     47.08 o
  -3  16   3       19.38        9.63     42.93 o
  -2  16   3       25.21        9.98     41.01 o
  -1  16   3      130.10      186.22     69.01 o
   0  16   3       36.69       51.17     37.51 o
   1  16   3      388.53      466.79     33.33 o
   2  16   3        7.38       99.38     41.00 o
   3  16   3      277.34      363.99     38.61 o
   4  16   3       47.64      121.67     36.15 o
   5  16   3     1761.61     1796.87     99.07 o
   6  16   3       10.49      -12.32     38.61 o
   7  16   3       84.28      143.48     45.41 o
   8  16   3        0.16       -0.68     44.45 o
  -2  17   3       85.35      136.65     71.06 o
  -1  17   3        1.28      -57.39     57.39 o
   0  17   3       40.29       49.58     45.09 o
   1  17   3      660.37      719.17     65.59 o
   2  17   3       16.98       80.62     30.92 o
   3  17   3      169.10      213.00     35.26 o
   4  17   3        3.84      -61.20     87.46 o
   5  17   3      244.07      214.86     42.52 o
   6  17   3       27.69       22.31     40.09 o
   0  18   3       13.73      122.99     73.79 o
   1  18   3     1495.44     1494.96     87.46 o
   2  18   3        1.85       56.46     32.36 o
   3  18   3      821.50      742.79     60.81 o
   4  18   3       12.23       42.08     42.36 o
  -5 -17   4        7.63        2.37    131.87 o
  -4 -17   4     3123.28     3140.98    103.84 o
  -3 -17   4      381.08      371.94     46.38 o
  -2 -17   4      106.35      122.60     33.95 o
  -1 -17   4      115.46      108.40     32.59 o
   0 -17   4      487.19      556.90     41.29 o
   1 -17   4      123.33      182.74     42.75 o
  -6 -16   4      399.42      447.74     54.59 o
  -5 -16   4       57.04      103.93     42.02 o
  -4 -16   4      286.64      203.63     43.45 o
  -3 -16   4       44.88       17.76     35.75 o
  -2 -16   4     3504.56     3499.08     88.14 o
  -1 -16   4        8.42       38.55     31.82 o
   0 -16   4       33.26       18.73     28.14 o
   1 -16   4        7.10      -26.90     26.90 o
   2 -16   4       40.84       12.81     28.14 o
   3 -16   4       35.20        9.87     29.58 o
  -8 -15   4      171.75      127.89    103.85 o
  -7 -15   4       20.23       44.25     45.38 o
  -6 -15   4       28.87        6.15     52.61 o
  -5 -15   4      148.91      287.02     44.86 o
  -4 -15   4      368.45      375.51     74.47 o
  -3 -15   4       93.02       86.88     30.99 o
  -2 -15   4      452.60      442.52     39.24 o
  -1 -15   4       57.94       21.19     27.47 o
   0 -15   4       27.28        3.42     25.45 o
   1 -15   4        1.45       13.21     26.33 o
   2 -15   4      368.23      351.30     33.56 o
   3 -15   4       16.24       40.73     29.37 o
   4 -15   4       18.61       34.11     28.90 o
  -9 -14   4       28.38       -5.47     66.96 o
  -8 -14   4      318.67      198.46     86.77 o
  -7 -14   4      683.19      773.17     95.66 o
  -6 -14   4       11.88      -31.90     41.06 o
  -4 -14   4        9.58       60.68     35.71 o
  -3 -14   4       18.34       37.86     27.34 o
  -2 -14   4      968.55     1110.78     48.63 o
  -1 -14   4        8.22       21.36     25.72 o
   0 -14   4      912.30      916.49     74.30 o
   1 -14   4        0.64      -24.10     24.10 o
   2 -14   4     1321.92     1332.14     62.86 o
   3 -14   4      247.91      270.14     34.89 o
   4 -14   4      463.19      500.81     37.74 o
   5 -14   4       96.31       15.54     44.41 o
   6 -14   4       11.55       56.03     69.69 o
  -9 -13   4      447.72      364.00     58.41 o
  -8 -13   4      987.26     1063.51    108.64 o
  -7 -13   4       11.58       66.75     41.06 o
  -6 -13   4      537.65      549.05     52.15 o
  -5 -13   4      312.07      243.83     42.48 o
  -4 -13   4       75.18      129.78     36.23 o
  -3 -13   4        0.27        0.12     25.45 o
  -2 -13   4       81.14       57.70     26.35 o
  -1 -13   4       85.37       54.29     21.02 o
   0 -13   4     2654.79     2690.86     59.42 o
   1 -13   4      119.61      145.50     31.36 o
   2 -13   4      413.48      407.71     41.62 o
   3 -13   4       62.94      105.19     22.99 o
   4 -13   4       64.72       59.48     21.74 o
   5 -13   4      419.81      459.92     36.32 o
   6 -13   4       41.31       -2.57     28.71 o
   7 -13   4       56.44       15.03     68.33 o
 -10 -12   4     1153.91     1244.48    118.20 o
  -9 -12   4       30.79      -15.21     44.86 o
  -8 -12   4      532.54      553.29     56.99 o
  -7 -12   4      635.18      714.94    140.07 o
  -6 -12   4        1.10       43.88     45.09 o
  -5 -12   4        0.76        4.10     38.26 o
  -4 -12   4      759.05      791.86     50.72 o
  -3 -12   4       14.63        8.70     24.43 o
  -2 -12   4     1994.44     1987.40     50.82 o
  -1 -12   4       36.89       26.13     19.60 o
   0 -12   4        4.19       13.15     19.16 o
   1 -12   4        6.95        5.27     16.58 o
   2 -12   4      416.30      444.74     28.22 o
   3 -12   4       62.23       91.39     22.15 o
   4 -12   4     1299.95     1246.03     53.18 o
   5 -12   4      383.07      364.72     31.53 o
   6 -12   4      236.39      244.12     27.11 o
   7 -12   4      173.87      163.00     27.87 o
 -10 -11   4      500.95      519.05     62.32 o
  -9 -11   4      244.81      297.73     62.18 o
  -8 -11   4     2745.93     2761.85    101.91 o
  -7 -11   4        2.17       12.41     36.23 o
  -6 -11   4     1240.34     1234.09    127.09 o
  -5 -11   4      221.93      146.81     36.23 o
  -4 -11   4       47.52       38.26     29.95 o
  -3 -11   4       80.31       97.87     24.66 o
  -2 -11   4        2.33      -21.50     21.50 o
  -1 -11   4       17.58       16.08     18.46 o
   0 -11   4        2.20       12.91     15.39 o
   1 -11   4       16.13       34.03     16.23 o
   2 -11   4     2644.33     2737.04     54.52 o
   3 -11   4      284.64      277.61     33.50 o
   4 -11   4      270.97      259.03     22.82 o
   5 -11   4       55.23       75.49     24.58 o
   6 -11   4      146.57      137.16     24.52 o
   7 -11   4      238.32      230.31     28.12 o
   8 -11   4       61.79       95.98     27.71 o
 -11 -10   4      897.02      857.37     74.77 o
 -10 -10   4     1551.44     1606.82    101.12 o
  -9 -10   4      278.05      279.27     50.22 o
  -8 -10   4       41.32       21.18     62.18 o
  -7 -10   4      190.35      254.30     43.45 o
  -6 -10   4       38.41       40.93     25.71 o
  -5 -10   4        0.08      -20.19     29.91 o
  -4 -10   4     1565.76     1536.75     84.04 o
  -3 -10   4       21.85       19.64     22.06 o
  -2 -10   4      470.73      441.65     29.63 o
  -1 -10   4       48.45       45.55     18.07 o
   0 -10   4     1346.73     1293.30     33.58 o
   1 -10   4       99.69      133.45     16.79 o
   2 -10   4     2449.89     2308.64     45.67 o
   3 -10   4       28.27       37.27     17.00 o
   4 -10   4     1100.60     1111.63     54.73 o
   5 -10   4      549.33      561.64     33.20 o
   6 -10   4     1210.90     1154.55     52.46 o
   7 -10   4      209.67      234.21     27.34 o
   8 -10   4       42.88        5.80     25.41 o
   9 -10   4      121.01      110.89     29.76 o
 -11  -9   4      303.37      403.02    140.75 o
 -10  -9   4     1094.08     1104.28     63.16 o
  -9  -9   4       67.88      105.55     30.11 o
  -8  -9   4     1703.41     1712.69     72.19 o
  -7  -9   4        6.62       11.24     22.76 o
  -6  -9   4        0.05       28.90     20.84 o
  -5  -9   4      402.12      427.51     34.51 o
  -4  -9   4     2804.64     2598.60     62.19 o
  -3  -9   4      136.89      116.60     17.23 o
  -2  -9   4      967.93      921.22     31.40 o
  -1  -9   4       12.48        9.68     16.00 o
   0  -9   4      800.49      743.05     33.45 o
   1  -9   4      465.78      478.80     18.11 o
   2  -9   4     3760.88     3561.06     57.84 o
   3  -9   4      215.43      208.82     19.05 o
   4  -9   4      355.64      331.29     22.61 o
   5  -9   4      219.36      229.77     26.06 o
   6  -9   4      128.59      139.29     22.57 o
   7  -9   4       11.69      -21.53     21.53 o
   8  -9   4     1185.69     1229.64     45.21 o
   9  -9   4      433.16      435.33     34.51 o
 -11  -8   4     1515.23     1672.86    134.91 o
 -10  -8   4     1427.06     1547.57     59.33 o
  -9  -8   4      304.66      358.91     33.59 o
  -8  -8   4       97.82       93.25     23.29 o
  -7  -8   4      197.14      162.89     22.58 o
  -6  -8   4     5002.73     4951.93     77.59 o
  -5  -8   4      116.41       89.71     17.24 o
  -4  -8   4      157.41      144.33     18.71 o
  -3  -8   4       21.11       54.17     13.89 o
  -2  -8   4      196.40      212.07     17.05 o
  -1  -8   4        0.01       -9.54     14.25 o
   0  -8   4     2447.27     2468.88     42.36 o
   1  -8   4        0.29      -10.95     10.95 o
   2  -8   4     1090.08     1269.80     29.64 o
   3  -8   4       43.16       57.09     15.68 o
   4  -8   4      891.74     1012.30     35.91 o
   5  -8   4       89.97      109.21     22.93 o
   6  -8   4     1381.32     1410.15     43.13 o
   7  -8   4       75.32       71.47     22.75 o
   8  -8   4      399.91      369.76     45.15 o
   9  -8   4      115.16      116.95     28.24 o
  10  -8   4        1.04       41.29     28.48 o
 -12  -7   4       83.62       68.33     75.16 o
 -11  -7   4      129.95       83.19     33.43 o
 -10  -7   4     1606.18     1546.00     52.13 o
  -9  -7   4       21.39       56.95     24.39 o
  -8  -7   4       95.90       86.13     22.96 o
  -7  -7   4        1.49      -19.04     19.04 o
  -6  -7   4        1.48      -17.05     17.05 o
  -5  -7   4       49.30       29.52     16.18 o
  -4  -7   4     5610.69     5608.74     88.64 o
  -3  -7   4      258.24      300.99     16.57 o
  -2  -7   4     1056.94     1105.99     27.46 o
  -1  -7   4        3.42        2.03     12.15 o
   0  -7   4        2.27        9.28     10.75 o
   1  -7   4      115.43      137.91     12.03 o
   2  -7   4      876.08      907.12     33.03 o
   3  -7   4       26.48       24.38     14.25 o
   4  -7   4        0.10       12.69     15.69 o
   5  -7   4      167.34      126.67     23.47 o
   6  -7   4     1143.14     1170.82     39.16 o
   7  -7   4      774.35      742.12     33.38 o
   8  -7   4      852.51      876.20     37.92 o
   9  -7   4      249.50      206.91     33.13 o
  10  -7   4       73.37       79.59     28.75 o
 -12  -6   4     1087.38     1235.30     66.24 o
 -11  -6   4      490.03      523.42     36.98 o
 -10  -6   4        2.78      -12.35     24.95 o
  -9  -6   4      367.72      368.44     30.05 o
  -8  -6   4      602.58      514.79     33.17 o
  -7  -6   4       32.63       -8.34     19.66 o
  -6  -6   4     5309.26     5017.40     86.25 o
  -5  -6   4       10.01       -4.41     15.22 o
  -4  -6   4     1571.90     1312.93     32.18 o
  -3  -6   4      164.50      112.57     14.81 o
  -2  -6   4      679.13      502.10     17.80 o
  -1  -6   4        0.58       -0.05     10.48 o
   0  -6   4      224.46      249.40      9.94 o
   1  -6   4       41.72       36.07     10.04 o
   2  -6   4       30.63       25.25     12.33 o
   3  -6   4       25.03       31.74     13.68 o
   4  -6   4     6470.14     6668.11     93.83 o
   5  -6   4       40.79       31.82     26.94 o
   6  -6   4       66.12       65.86     19.47 o
   7  -6   4      544.28      527.58     29.29 o
   8  -6   4     2487.12     2516.89     58.61 o
   9  -6   4      738.38      799.60     41.97 o
  10  -6   4       19.30       11.77     27.16 o
  11  -6   4       88.06       43.74     29.73 o
 -12  -5   4      773.25      888.23     58.64 o
 -11  -5   4       35.43       20.03     30.90 o
 -10  -5   4     1641.04     1727.52     69.63 o
  -9  -5   4     1682.96     1754.86     52.86 o
  -8  -5   4      603.36      603.12     30.67 o
  -7  -5   4       99.13       59.34     20.16 o
  -6  -5   4       10.04       11.78     18.23 o
  -5  -5   4      172.57      230.33     19.34 o
  -4  -5   4    23243.26    24677.61    331.29 o
  -3  -5   4      209.32      224.98     23.59 o
  -2  -5   4      128.05       62.31     11.65 o
  -1  -5   4        2.99       -3.78     10.30 o
   0  -5   4       38.30       37.95      7.22 o
   1  -5   4       89.60       73.18      8.99 o
   2  -5   4       30.91       10.11      8.99 o
   3  -5   4        2.41        8.85      9.86 o
   4  -5   4      501.73      489.88     20.44 o
   5  -5   4      781.28      737.97     24.11 o
   6  -5   4    10695.95    10308.53    144.21 o
   7  -5   4       58.59      103.46     21.36 o
   8  -5   4      490.44      533.48     31.07 o
   9  -5   4      689.05      674.38     35.85 o
  10  -5   4      235.90      253.42     31.60 o
  11  -5   4        0.11        4.47     28.66 o
 -12  -4   4     1194.44     1215.13     65.74 o
 -11  -4   4       34.96       45.92     31.17 o
 -10  -4   4       39.80       -3.22     25.06 o
  -9  -4   4      517.50      521.35     31.60 o
  -8  -4   4       23.76      -12.83     20.13 o
  -7  -4   4      724.59      747.54     30.28 o
  -6  -4   4     4316.73     3963.52     64.27 o
  -5  -4   4     2177.78     2108.45     41.53 o
  -4  -4   4     3862.10     4116.55     61.08 o
  -3  -4   4      161.96      163.06     13.53 o
  -2  -4   4      673.43      694.74     20.78 o
  -1  -4   4      115.88      117.25     12.79 o
   0  -4   4     5759.36     5910.63     69.01 o
   1  -4   4       68.21       63.79      8.20 o
   2  -4   4    13467.65    14535.93    139.78 o
   3  -4   4     1067.50     1043.12     21.34 o
   4  -4   4     2203.14     2077.32     33.42 o
   5  -4   4      141.45      119.18     14.17 o
   6  -4   4      727.63      740.12     37.91 o
   7  -4   4       49.28       41.30     19.55 o
   8  -4   4      155.59      139.92     23.86 o
   9  -4   4      706.11      720.21     36.89 o
  10  -4   4      209.59      234.29     35.47 o
  11  -4   4      350.24      413.17     39.68 o
 -12  -3   4      209.96      222.76     44.97 o
 -11  -3   4      638.00      627.54     49.91 o
 -10  -3   4       25.19       25.61     28.80 o
  -9  -3   4      415.92      433.53     27.62 o
  -8  -3   4      451.03      340.81     29.84 o
  -7  -3   4      888.97      819.19     41.33 o
  -6  -3   4      748.63      832.02     37.42 o
  -5  -3   4      838.93      864.20     27.54 o
  -4  -3   4       42.27       30.29     13.07 o
  -3  -3   4      607.72      601.49     34.69 o
  -2  -3   4        8.15       17.54      8.60 o
  -1  -3   4      189.03      177.54     10.78 o
   0  -3   4    10371.72    10447.28    115.89 o
   1  -3   4        4.19       15.19      8.45 o
   2  -3   4      614.34      554.17     14.67 o
   3  -3   4      491.31      491.65     14.88 o
   4  -3   4       51.16       32.78     11.57 o
   5  -3   4      563.48      541.11     17.93 o
   6  -3   4      231.36      210.77     15.97 o
   7  -3   4       92.95      108.14     18.15 o
   8  -3   4      692.78      698.05     32.63 o
   9  -3   4     1676.97     1716.75     67.46 o
  10  -3   4       14.15      -14.66     24.62 o
  11  -3   4      297.90      315.88     42.34 o
  12  -3   4      256.25      295.59    122.30 o
 -12  -2   4       35.92       17.17     80.38 o
 -11  -2   4       54.49       64.24     38.86 o
 -10  -2   4      660.11      620.28     36.58 o
  -9  -2   4     1365.20     1320.25     40.57 o
  -8  -2   4      147.03      141.24     20.84 o
  -7  -2   4      873.65      856.67     25.28 o
  -6  -2   4     1710.98     1723.46     32.01 o
  -5  -2   4      936.63     1028.59     28.23 o
  -4  -2   4     1585.21     1796.16     35.80 o
  -3  -2   4      442.07      439.69     16.97 o
  -2  -2   4     1772.37     1742.79     31.76 o
  -1  -2   4       14.30       -5.88      8.32 o
   0  -2   4    10314.93    10105.83    121.85 o
   1  -2   4      934.48      947.23     21.09 o
   2  -2   4     1217.23     1244.08     24.73 o
   3  -2   4      127.01       97.61     11.80 o
   4  -2   4      476.52      516.13     16.40 o
   5  -2   4      522.83      525.65     18.18 o
   6  -2   4      281.91      258.36     16.15 o
   7  -2   4        0.56       -9.50     15.48 o
   8  -2   4      364.23      355.08     23.61 o
   9  -2   4       53.25       37.90     27.57 o
  10  -2   4      172.72      133.69     30.72 o
  11  -2   4        9.54       29.06     27.01 o
  12  -2   4      123.47      163.43     35.47 o
 -12  -1   4      241.02      185.11     38.93 o
 -11  -1   4      323.40      393.63     50.10 o
 -10  -1   4      280.92      287.77     34.29 o
  -9  -1   4       88.80       98.36     31.71 o
  -8  -1   4      484.62      498.02     22.26 o
  -7  -1   4      773.26      800.55     27.99 o
  -6  -1   4     4223.91     4338.15     56.58 o
  -5  -1   4     1116.20     1174.35     25.93 o
  -4  -1   4      486.07      561.96     16.30 o
  -3  -1   4      333.31      309.94     15.51 o
  -2  -1   4    15172.57    15430.07    207.46 o
  -1  -1   4      248.83      191.30     10.97 o
   0  -1   4    37543.70    36717.87    477.84 o
   1  -1   4      112.04      101.97     10.80 o
   2  -1   4    33406.96    33999.25    379.69 o
   3  -1   4      603.28      581.63     17.10 o
   4  -1   4     4511.01     4866.69     68.45 o
   5  -1   4     1012.31     1038.52     25.68 o
   6  -1   4      303.86      355.44     16.58 o
   7  -1   4       77.93       42.77     16.26 o
   8  -1   4      240.26      239.69     21.34 o
   9  -1   4      710.31      806.72     32.20 o
  10  -1   4        2.96      -23.27     23.27 o
  11  -1   4        5.68        4.93     25.88 o
  12  -1   4     1050.56     1061.49     48.66 o
 -12   0   4       37.36       34.65     34.88 o
 -11   0   4      304.63      334.62     53.25 o
 -10   0   4     1165.05     1114.17     50.30 o
  -9   0   4        0.17      -18.43     22.31 o
  -8   0   4      159.22      179.52     18.37 o
  -7   0   4     1484.49     1455.98     33.59 o
  -6   0   4      216.30      265.15     15.97 o
  -5   0   4      381.83      420.30     20.13 o
  -4   0   4      102.22      228.21     13.31 o
  -3   0   4        0.97       -9.73     10.51 o
  -2   0   4     1867.99     1865.62     46.29 o
  -1   0   4       16.98       11.65      9.14 o
   0   0   4      631.04      637.44     16.38 o
   1   0   4      160.21      155.53      9.74 o
   2   0   4     6060.00     6329.96    109.16 o
   3   0   4       87.78       72.50     11.48 o
   4   0   4      514.49      574.19     18.34 o
   5   0   4      175.15      200.03     14.97 o
   6   0   4      298.54      281.07     15.85 o
   7   0   4      733.16      744.64     26.65 o
   8   0   4     1987.79     1821.73     45.10 o
   9   0   4     1286.65     1219.96     42.05 o
  10   0   4      861.15      801.49     34.61 o
  11   0   4        7.14       13.53     30.05 o
  12   0   4      138.57      102.43     35.91 o
 -12   1   4       52.01       24.47     34.55 o
 -11   1   4      344.64      428.47     40.40 o
 -10   1   4      143.95      110.98     31.49 o
  -9   1   4      564.06      550.03     43.66 o
  -8   1   4       24.07        9.85     17.56 o
  -7   1   4        1.13       -5.52     14.14 o
  -6   1   4       66.15      111.21     14.01 o
  -5   1   4       10.44        6.62     11.14 o
  -4   1   4     2474.20     2867.34     39.10 o
  -3   1   4     1740.35     1708.05     43.84 o
  -2   1   4     6173.55     6530.89     75.31 o
  -1   1   4      119.21      114.45      8.71 o
   0   1   4     1928.59     1957.14     24.93 o
   1   1   4        2.40       -2.96      8.79 o
   2   1   4    17907.26    18811.11    249.33 o
   3   1   4       30.12       14.60     10.95 o
   4   1   4      333.95      353.85     15.65 o
   5   1   4      439.16      548.63     19.77 o
   6   1   4     1162.65     1326.41     32.61 o
   7   1   4     2076.91     1925.12     37.42 o
   8   1   4      739.37      725.33     28.57 o
   9   1   4       34.38       15.88     20.27 o
  10   1   4      233.46      213.72     28.16 o
  11   1   4      806.01      790.69     39.97 o
  12   1   4      367.97      354.12     41.20 o
 -12   2   4       86.97       60.47     39.05 o
 -11   2   4      334.19      352.43     40.26 o
 -10   2   4      494.77      497.76     41.62 o
  -9   2   4      118.76      139.76     24.87 o
  -8   2   4      655.99      583.32     53.96 o
  -7   2   4     1085.21     1130.87     37.70 o
  -6   2   4     6754.21     6887.18     87.59 o
  -5   2   4     1177.07     1206.99     31.02 o
  -4   2   4     4376.00     4924.29     58.16 o
  -3   2   4      504.88      558.62     14.73 o
  -2   2   4     3986.84     4596.99     44.97 o
  -1   2   4        0.01       -6.47      6.47 o
   0   2   4    14064.95    14224.48    132.50 o
   1   2   4       13.17       12.68      8.20 o
   2   2   4     5752.56     5743.35     73.79 o
   3   2   4      535.91      559.83     16.61 o
   4   2   4      343.76      238.02     14.09 o
   5   2   4      276.91      249.02     15.68 o
   6   2   4      427.58      433.30     21.08 o
   7   2   4      313.91      305.13     21.90 o
   8   2   4       74.41       64.78     19.17 o
   9   2   4     1103.37     1120.53     38.81 o
  10   2   4      853.38      785.90     34.81 o
  11   2   4      362.84      347.46     33.07 o
  12   2   4        3.33       -2.30     33.53 o
 -11   3   4     1110.88     1230.62     56.46 o
 -10   3   4       25.96       58.73     30.29 o
  -9   3   4      151.15      175.40     25.91 o
  -8   3   4     2641.41     2642.34     57.75 o
  -7   3   4      927.12      918.26     36.63 o
  -6   3   4      265.77      329.77     18.70 o
  -5   3   4       10.98      -11.02     11.14 o
  -4   3   4     3809.28     4252.79     56.42 o
  -3   3   4     1534.07     1555.39     33.92 o
  -2   3   4     7371.40     7934.47     83.50 o
  -1   3   4       31.37       36.69     11.75 o
   0   3   4     4137.01     4169.91     60.39 o
   1   3   4       36.80       31.86      6.31 o
   2   3   4     9146.07     9417.73    105.04 o
   3   3   4      178.56      191.53     12.25 o
   4   3   4     2741.18     2899.93     42.47 o
   5   3   4        0.16      -12.35     12.35 o
   6   3   4     2173.15     2208.48     40.99 o
   7   3   4     3121.70     3003.35     52.35 o
   8   3   4        6.18       17.45     19.88 o
   9   3   4        0.30       -7.31     19.99 o
  10   3   4        5.88      -24.45     24.45 o
  11   3   4      415.23      417.67     37.94 o
  12   3   4      120.90       53.73     34.01 o
 -11   4   4      682.78      661.63     46.94 o
 -10   4   4      171.97      153.33     28.66 o
  -9   4   4      234.26      250.17     27.60 o
  -8   4   4        6.05      -12.79     27.96 o
  -7   4   4        4.96       22.60     19.55 o
  -6   4   4     2891.62     2698.17     52.66 o
  -5   4   4      877.71      835.84     28.06 o
  -4   4   4      113.72      197.63     15.81 o
  -3   4   4        4.32        0.77      8.73 o
  -2   4   4      165.59      130.44      9.52 o
  -1   4   4       99.09       85.13     15.25 o
   0   4   4      185.89      158.11     16.66 o
   1   4   4        8.00       -4.53      7.97 o
   2   4   4      625.16      699.40     17.59 o
   3   4   4       97.61      125.31     11.22 o
   4   4   4      919.60      668.73     20.88 o
   5   4   4       67.83       73.90     13.44 o
   6   4   4     1467.91     1382.56     33.55 o
   7   4   4       51.79        6.24     15.40 o
   8   4   4     2242.77     2327.31     57.52 o
   9   4   4      688.18      748.88     31.14 o
  10   4   4      107.75      108.01     24.22 o
  11   4   4      363.37      385.07     37.34 o
  12   4   4        5.48      -15.31     29.35 o
 -11   5   4       63.20       76.89     35.52 o
 -10   5   4      385.91      282.97     31.74 o
  -9   5   4     1433.57     1404.79     48.18 o
  -8   5   4     2183.19     2170.84     92.05 o
  -7   5   4      107.79       79.28     20.47 o
  -6   5   4        5.44        3.63     18.06 o
  -5   5   4       54.08       66.17     16.64 o
  -4   5   4      184.46      223.70     14.50 o
  -3   5   4      580.49      628.86     17.15 o
  -2   5   4      281.31      373.91     22.88 o
  -1   5   4       42.35       48.05     30.33 o
   0   5   4      212.21      273.74     19.25 o
   1   5   4      173.08      146.71     13.98 o
   2   5   4    42387.06    46760.77    588.44 o
   3   5   4        0.73       -9.22      9.22 o
   4   5   4     7324.24     7525.40     89.05 o
   5   5   4      102.97      121.40     13.98 o
   6   5   4     5517.03     5367.29     71.85 o
   7   5   4      714.34      660.01     23.95 o
   8   5   4     1477.91     1451.93     42.26 o
   9   5   4       17.75       21.49     21.81 o
  10   5   4      205.64      193.29     25.81 o
  11   5   4      545.02      531.12     33.00 o
  12   5   4       96.64      113.46     31.53 o
 -10   6   4       81.54       55.37     34.64 o
  -9   6   4      386.80      349.59     31.36 o
  -8   6   4     2398.52     2292.56     55.86 o
  -7   6   4      224.17      246.28     30.78 o
  -6   6   4       63.77       33.26     18.30 o
  -5   6   4       27.94       15.01     16.15 o
  -4   6   4    11440.75    12501.33    159.02 o
  -3   6   4      125.84      124.03      9.32 o
  -2   6   4     8266.39     8799.91    151.22 o
  -1   6   4        7.76      -10.28     14.24 o
   0   6   4      521.31      522.67     23.91 o
   1   6   4      142.35      134.28     25.21 o
   2   6   4     8207.29     9197.72    141.18 o
   3   6   4        6.50       -4.79      8.60 o
   4   6   4     9792.14     9618.20    110.42 o
   5   6   4       29.50        1.57     14.54 o
   6   6   4      479.28      406.64     19.86 o
   7   6   4      737.01      699.48     29.42 o
   8   6   4      248.16      250.83     24.26 o
   9   6   4       98.29       61.39     26.79 o
  10   6   4        5.10       12.61     22.79 o
  11   6   4      173.52      189.86     28.24 o
  12   6   4      590.93      550.96     40.28 o
 -10   7   4       25.14      -25.99     25.99 o
  -9   7   4        1.95       -4.87     24.72 o
  -8   7   4     1705.13     1809.22     51.30 o
  -7   7   4      266.41      262.50     25.17 o
  -6   7   4       99.85       88.43     19.64 o
  -5   7   4      571.30      550.12     25.25 o
  -4   7   4     2232.46     2302.57     35.52 o
  -3   7   4        1.51        1.20     10.95 o
  -2   7   4     3304.11     3670.48     76.09 o
  -1   7   4       19.98       -3.13     14.87 o
   0   7   4       41.96       61.11     34.70 o
   1   7   4        2.62       23.23     16.68 o
   2   7   4    20147.51    23016.79    270.92 o
   3   7   4        8.12        5.14     10.82 o
   4   7   4     4217.50     4097.86     53.54 o
   5   7   4        2.94        1.37     12.47 o
   6   7   4     4923.59     4719.00     60.83 o
   7   7   4      592.75      565.07     24.61 o
   8   7   4       79.85      117.01     21.58 o
   9   7   4     1225.53     1174.95     43.89 o
  10   7   4      521.05      450.01     36.13 o
  11   7   4     1429.85     1501.19     51.64 o
  12   7   4       27.36       16.78     30.76 o
 -10   8   4       64.47       69.85     32.27 o
  -9   8   4     1039.44     1087.76     43.63 o
  -8   8   4      406.27      420.14     30.99 o
  -7   8   4       72.66       67.78     28.64 o
  -6   8   4      759.50      792.31     32.18 o
  -5   8   4       95.95       75.01     18.39 o
  -4   8   4      490.92      576.79     19.78 o
  -3   8   4       86.88      114.15     22.68 o
  -2   8   4     1340.30     1310.15     77.06 o
  -1   8   4       97.20       63.61     20.79 o
   0   8   4      290.99      244.05     20.85 o
   1   8   4      134.32      139.33     17.88 o
   2   8   4     1051.93     1253.58     44.32 o
   3   8   4       85.49       97.76     15.86 o
   4   8   4        6.73       -8.97     12.84 o
   5   8   4        4.02       10.44     13.77 o
   6   8   4     1376.84     1450.60     31.83 o
   7   8   4       51.76       56.64     20.57 o
   8   8   4      240.69      205.79     26.98 o
   9   8   4     1003.77      937.15     42.10 o
  10   8   4     1376.80     1414.88     54.39 o
  11   8   4      198.67      244.02     37.18 o
  12   8   4        5.65      -34.03     34.03 o
  -9   9   4      151.74      107.42     28.37 o
  -8   9   4       38.77       50.64     24.33 o
  -7   9   4       22.85       -2.60     21.48 o
  -6   9   4      929.25      905.38     35.44 o
  -5   9   4     1599.94     1475.48     40.33 o
  -4   9   4      808.93      805.64     39.01 o
  -3   9   4        6.15        6.20     22.31 o
  -2   9   4     3242.16     2909.13     93.37 o
  -1   9   4      230.30      231.63     21.21 o
   0   9   4     2196.62     2392.63     57.62 o
   1   9   4       23.16       33.13     16.32 o
   2   9   4      210.10      264.93     17.34 o
   3   9   4      497.21      480.66     22.38 o
   4   9   4      361.33      330.08     23.11 o
   5   9   4      280.13      269.18     27.42 o
   6   9   4      280.77      343.04     21.72 o
   7   9   4      267.62      246.74     33.96 o
   8   9   4     1192.32     1322.68     69.55 o
   9   9   4      118.71       61.82     40.02 o
  10   9   4        6.38       34.81     94.97 o
  11   9   4      221.45      178.19     42.93 o
  12   9   4      410.41      389.04     50.41 o
  -9  10   4      510.12      478.79     35.10 o
  -8  10   4       56.67       93.16     26.08 o
  -7  10   4        2.26       -5.36     22.69 o
  -6  10   4     1328.72     1367.05     42.61 o
  -5  10   4      363.12      352.06     22.93 o
  -4  10   4     1536.82     1365.22     35.22 o
  -3  10   4       49.45       59.95     24.33 o
  -2  10   4      435.36      431.15     29.19 o
  -1  10   4       18.47       24.72     18.54 o
   0  10   4     5362.09     5283.23    102.27 o
   1  10   4        0.73      -13.42     16.07 o
   2  10   4     2382.68     2478.28     39.68 o
   3  10   4      205.29      235.91     19.28 o
   4  10   4      181.67      186.37     21.22 o
   5  10   4        1.37      -17.49     17.49 o
   6  10   4     1745.60     1926.50     79.62 o
   7  10   4      580.22      480.39     46.26 o
   8  10   4      366.18      348.66     46.86 o
   9  10   4       90.36       74.47     42.52 o
  10  10   4     3106.21     3158.92    111.53 o
  11  10   4      342.49      363.16     80.62 o
  -8  11   4      887.67      926.65     40.96 o
  -7  11   4       17.29      -11.20     22.04 o
  -6  11   4      186.03      224.18     23.98 o
  -5  11   4       75.69       68.13     18.85 o
  -4  11   4      118.60      128.18     21.89 o
  -3  11   4        2.85      -24.13     24.13 o
  -2  11   4     9667.42     9369.56    168.29 o
  -1  11   4      108.90      103.86     17.75 o
   0  11   4      213.48      264.24     36.51 o
   1  11   4      195.96      177.52     25.42 o
   2  11   4      808.95      911.19     49.88 o
   3  11   4       14.60       24.85     29.38 o
   4  11   4      306.73      287.99     21.30 o
   5  11   4      651.77      738.59     37.08 o
   6  11   4      163.29      150.87     35.71 o
   7  11   4     1081.27      950.56     81.31 o
   8  11   4     4097.51     4242.10    216.59 o
   9  11   4        3.99      -29.90     40.09 o
  10  11   4      137.43      131.77     49.25 o
  11  11   4        8.54        5.30     47.76 o
  -7  12   4        2.50       -3.67     24.09 o
  -6  12   4      362.20      367.68     26.82 o
  -5  12   4      400.06      409.24     24.66 o
  -4  12   4     1557.57     1576.80     54.28 o
  -3  12   4        2.08      -16.37     24.86 o
  -2  12   4        0.47        7.31     32.68 o
  -1  12   4        0.67       -2.20     20.30 o
   0  12   4     3427.16     3411.81    104.14 o
   1  12   4       38.07       58.75     29.64 o
   2  12   4        8.81        1.02     20.76 o
   3  12   4      534.20      534.06     41.81 o
   4  12   4       17.45       24.02     47.21 o
   5  12   4      121.28      102.85     34.16 o
   6  12   4     1206.48     1117.17     67.64 o
   7  12   4       77.62      155.18     40.09 o
   8  12   4      691.05      675.23     57.01 o
   9  12   4      379.23      407.35     56.71 o
  10  12   4      707.24      667.03     64.25 o
  11  12   4      145.58      184.48     76.52 o
  -7  13   4      722.04      840.58     42.15 o
  -6  13   4       57.47       31.01     24.26 o
  -5  13   4      227.24      213.40     30.18 o
  -4  13   4       88.08        3.50     39.58 o
  -3  13   4       26.85       62.53     38.61 o
  -2  13   4       57.45       24.79     33.78 o
  -1  13   4        5.85      -13.75     62.86 o
   0  13   4     1626.26     1607.65    142.80 o
   1  13   4       35.45       59.00     18.49 o
   2  13   4     3129.67     3088.73     78.25 o
   3  13   4      581.75      604.47     39.12 o
   4  13   4      196.07      149.86     30.88 o
   5  13   4      176.96      141.52     34.79 o
   6  13   4       58.71       59.15     35.26 o
   7  13   4      778.94      842.10     60.81 o
   8  13   4     1519.89     1499.63     78.20 o
   9  13   4      175.99      136.90     53.29 o
  10  13   4       27.85       54.00     48.20 o
  -6  14   4       65.50       26.76     24.95 o
  -5  14   4      273.97      262.03     26.03 o
  -4  14   4      890.72      900.45     68.12 o
  -3  14   4      302.20      280.45     47.76 o
  -2  14   4       13.67      -14.02     35.60 o
  -1  14   4        0.08       77.15     36.74 o
   0  14   4       23.42       53.37     35.40 o
   1  14   4      178.94      233.04     41.00 o
   2  14   4      105.30      132.80     26.45 o
   3  14   4        1.72       35.87     27.00 o
   4  14   4        3.74       32.80     38.26 o
   5  14   4      124.93      181.15     36.57 o
   6  14   4        0.46      -16.36     34.29 o
   7  14   4       26.53       21.10     37.19 o
   8  14   4       15.14      102.49     43.48 o
   9  14   4      429.03      355.46     54.59 o
  -5  15   4       47.93       77.39     41.75 o
  -4  15   4      907.78      968.97     73.13 o
  -3  15   4       94.48       33.48     84.04 o
  -2  15   4       47.64       29.88     66.96 o
  -1  15   4        9.29       87.31     52.61 o
   0  15   4      337.52      312.93     72.42 o
   1  15   4       40.50       94.03     23.13 o
   2  15   4     6631.46     6826.57    146.86 o
   3  15   4      280.57      313.10     35.71 o
   4  15   4     1552.03     1678.28     86.77 o
   5  15   4       11.99       43.46     34.29 o
   6  15   4      113.06       73.76     56.03 o
   7  15   4      160.88      137.00     43.96 o
   8  15   4      136.21      196.91     48.79 o
   9  15   4       16.81       58.28     87.46 o
  -4  16   4       95.58      115.73     48.73 o
  -3  16   4       14.34       41.96     85.41 o
  -2  16   4      301.20      253.64     50.13 o
  -1  16   4       15.94      115.91     42.34 o
   0  16   4       58.34       79.26     66.96 o
   1  16   4       21.56       37.40     24.60 o
   2  16   4     3056.75     2969.89     97.71 o
   3  16   4       32.32       17.24     30.43 o
   4  16   4      512.93      479.09     43.45 o
   5  16   4      151.03      199.93     49.88 o
   6  16   4      289.84      263.56     62.18 o
   7  16   4       23.45       68.62     42.02 o
   8  16   4      229.62      348.89     54.11 o
  -2  17   4       17.14      -56.03     56.03 o
  -1  17   4       21.77        6.83     64.23 o
   0  17   4      251.75      265.10     77.89 o
   1  17   4      121.05      186.06     35.53 o
   2  17   4     1794.90     1828.04     65.62 o
   3  17   4       43.41        4.10     31.89 o
   4  17   4      142.53       63.19     35.71 o
   5  17   4       16.31      -38.08     72.42 o
   6  17   4        8.34        8.88     39.62 o
   1  18   4        1.43       49.19     39.63 o
   2  18   4     1773.11     2065.90     71.48 o
   3  18   4       59.03       56.53     34.21 o
   4  18   4       38.22       33.94     35.71 o
  -4 -17   5      116.92      119.29     49.88 o
  -3 -17   5       10.65       52.18     41.06 o
  -2 -17   5       27.65       80.43     33.31 o
  -1 -17   5        2.10       -2.02     30.70 o
   0 -17   5      193.93      167.76     34.07 o
   1 -17   5       22.03       53.29     69.69 o
  -6 -16   5        8.60      -31.46     62.18 o
  -5 -16   5      798.36      849.35     62.81 o
  -4 -16   5        0.94       35.09     39.12 o
  -3 -16   5        0.76       22.62     31.50 o
  -2 -16   5        0.33        5.57     48.29 o
  -1 -16   5     2030.26     2013.98     70.60 o
   0 -16   5        1.57        0.27     28.64 o
   1 -16   5       20.73      -27.83     27.83 o
   2 -16   5       24.49        8.92     31.40 o
   3 -16   5       92.61       49.26     31.33 o
  -7 -15   5      426.18      308.42     75.84 o
  -6 -15   5       25.17      -29.67     49.19 o
  -5 -15   5      123.72      115.47     42.52 o
  -4 -15   5       54.57      116.95     39.12 o
  -3 -15   5      558.34      470.31     38.97 o
  -2 -15   5        3.81       35.69     28.99 o
  -1 -15   5      146.02      155.81     31.37 o
   0 -15   5       16.09       -7.74     27.27 o
   1 -15   5      185.16      211.85     34.13 o
   2 -15   5        7.21       30.52     40.05 o
   3 -15   5      307.41      263.88     33.67 o
   4 -15   5        0.03      -28.42     28.44 o
  -8 -14   5        1.73      -55.34     55.34 o
  -7 -14   5     1229.78     1217.54    110.69 o
  -6 -14   5      167.85      143.12     44.92 o
  -5 -14   5     8012.55     8145.29    190.82 o
  -4 -14   5       92.23      101.17     38.16 o
  -3 -14   5       26.93       24.48     28.13 o
  -2 -14   5       88.38       40.49     27.66 o
  -1 -14   5       13.04        7.51     31.72 o
   0 -14   5        1.67       22.25     25.75 o
   1 -14   5       44.43       67.07     27.33 o
   2 -14   5       72.65       82.17     27.90 o
   3 -14   5      617.28      561.91     38.39 o
   4 -14   5      111.60      121.69     26.80 o
   5 -14   5     2021.69     2075.11     72.67 o
  -9 -13   5       15.30        9.54     49.25 o
  -8 -13   5      322.87      372.15     55.05 o
  -7 -13   5     2098.65     1993.79     90.25 o
  -6 -13   5       37.33        9.62     39.05 o
  -5 -13   5      387.81      437.44     47.35 o
  -4 -13   5       20.52       24.83     43.04 o
  -3 -13   5      908.73      887.00     36.91 o
  -2 -13   5        7.27       25.56     21.95 o
  -1 -13   5      345.68      369.01     33.53 o
   0 -13   5        4.62       13.90     21.02 o
   1 -13   5      433.60      491.24     37.67 o
   2 -13   5      144.21      140.62     24.25 o
   3 -13   5      328.66      311.60     28.10 o
   4 -13   5       76.10      118.23     25.59 o
   5 -13   5      424.55      435.73     39.33 o
   6 -13   5       23.42       -7.51     27.73 o
 -10 -12   5      606.58      625.82     68.58 o
  -9 -12   5      337.59      348.48     56.52 o
  -8 -12   5      172.03       17.87     77.89 o
  -7 -12   5      395.34      407.11     49.70 o
  -6 -12   5       24.14        6.23     37.12 o
  -5 -12   5      150.94      213.82     40.55 o
  -4 -12   5        0.07       30.78     32.36 o
  -3 -12   5       33.17       44.06     25.72 o
  -2 -12   5       54.47       56.09     21.19 o
  -1 -12   5      206.37      214.67     23.80 o
   0 -12   5        7.91       40.43     20.13 o
   1 -12   5       29.95       52.39     21.06 o
   2 -12   5       77.56      113.49     21.88 o
   3 -12   5      693.74      673.99     29.41 o
   4 -12   5      492.19      491.25     29.99 o
   5 -12   5      561.60      573.61     41.42 o
   6 -12   5      126.34       81.90     28.59 o
   7 -12   5      187.06      242.86     29.92 o
 -10 -11   5       92.00      122.06     52.65 o
  -9 -11   5       44.54       35.63     73.11 o
  -8 -11   5      695.96      709.28     60.25 o
  -7 -11   5     1087.25     1052.51     65.17 o
  -6 -11   5      279.25      302.74     42.93 o
  -5 -11   5       54.50       35.99     34.29 o
  -4 -11   5       34.06        1.59     29.91 o
  -3 -11   5      296.87      267.18     29.80 o
  -2 -11   5       25.98       10.81     19.76 o
  -1 -11   5      133.57      138.92     21.31 o
   0 -11   5        0.11        2.63     19.04 o
   1 -11   5       61.91       56.38     16.81 o
   2 -11   5      199.94      215.92     20.03 o
   3 -11   5      263.68      296.67     22.36 o
   4 -11   5        6.11        0.68     19.47 o
   5 -11   5     1126.68     1135.65     85.63 o
   6 -11   5       52.98       54.29     26.78 o
   7 -11   5       55.93       50.42     25.22 o
   8 -11   5        7.10       -2.98     25.68 o
 -11 -10   5      395.50      322.50     86.09 o
 -10 -10   5      876.48      897.54     71.48 o
  -9 -10   5       14.50       83.02     42.38 o
  -8 -10   5      611.40      584.78     55.50 o
  -7 -10   5      234.70      218.93     42.99 o
  -6 -10   5       19.21      -31.71     31.71 o
  -5 -10   5       44.65      -21.91     44.41 o
  -4 -10   5       19.28       48.25     30.88 o
  -3 -10   5      848.92      916.27     93.25 o
  -2 -10   5      226.33      255.25     32.92 o
  -1 -10   5     8456.26     8339.93    126.14 o
   0 -10   5       24.12       54.16     20.58 o
   1 -10   5     3190.73     3122.12     53.52 o
   2 -10   5       69.72       77.07     16.75 o
   3 -10   5      429.67      410.42     23.18 o
   4 -10   5      660.99      619.23     28.30 o
   5 -10   5       80.30       69.60     24.46 o
   6 -10   5      222.34      237.87     29.20 o
   7 -10   5       13.14       28.63     23.96 o
   8 -10   5      155.72      161.41     28.72 o
   9 -10   5      235.91      274.98     40.01 o
 -11  -9   5     1281.10     1248.28     83.08 o
 -10  -9   5      128.34      128.45     48.31 o
  -9  -9   5        0.52      -27.06     27.06 o
  -8  -9   5      161.41      162.15     28.75 o
  -7  -9   5      321.21      284.76     28.22 o
  -6  -9   5       17.61      -20.20     20.20 o
  -5  -9   5      215.61      231.51     22.31 o
  -4  -9   5        3.59       -0.47     18.87 o
  -3  -9   5     4119.44     3957.95     69.19 o
  -2  -9   5        8.53      -14.17     15.02 o
  -1  -9   5     6729.95     6498.58    101.15 o
   0  -9   5      440.15      462.93     19.52 o
   1  -9   5     3335.16     3180.74     57.48 o
   2  -9   5      234.94      209.03     21.73 o
   3  -9   5      140.12      129.54     19.38 o
   4  -9   5       94.38       97.80     19.16 o
   5  -9   5      916.92      995.41     46.13 o
   6  -9   5        2.55        7.91     21.35 o
   7  -9   5      437.25      506.57     39.18 o
   8  -9   5      361.53      406.85     40.90 o
   9  -9   5      323.51      270.81     32.08 o
 -11  -8   5       98.39      108.14     34.77 o
 -10  -8   5     1630.26     1619.51     59.91 o
  -9  -8   5      154.55      148.49     42.14 o
  -8  -8   5       64.78       59.64     23.16 o
  -7  -8   5      441.61      496.04     27.85 o
  -6  -8   5        0.08        9.73     29.12 o
  -5  -8   5     3298.97     3131.89     55.19 o
  -4  -8   5      526.58      487.31     48.08 o
  -3  -8   5     3456.03     3310.57     53.31 o
  -2  -8   5      348.30      342.27     17.26 o
  -1  -8   5    10208.99     9723.22    138.04 o
   0  -8   5        9.43        1.26     11.61 o
   1  -8   5      367.09      286.56     17.00 o
   2  -8   5      217.23      207.67     17.10 o
   3  -8   5     1356.92     1387.06     36.88 o
   4  -8   5      147.58      114.56     18.68 o
   5  -8   5       37.30       20.82     21.53 o
   6  -8   5      371.88      287.99     25.17 o
   7  -8   5       30.21       35.03     22.42 o
   8  -8   5      259.74      248.41     28.36 o
   9  -8   5        0.15        1.60     25.73 o
  10  -8   5        3.26      -27.35     27.35 o
 -11  -7   5      692.96      798.12     88.76 o
 -10  -7   5      155.36      129.03     28.14 o
  -9  -7   5     1170.14     1294.26     47.67 o
  -8  -7   5       17.21      -21.66     21.73 o
  -7  -7   5       14.27       -9.22     19.92 o
  -6  -7   5      382.15      366.67     23.92 o
  -5  -7   5     1432.10     1448.11     37.39 o
  -4  -7   5       14.40       -4.29     13.84 o
  -3  -7   5    10048.96    10013.55    115.99 o
  -2  -7   5       39.72       26.94     12.37 o
  -1  -7   5     4428.72     4740.08     65.94 o
   0  -7   5      221.17      207.11     14.72 o
   1  -7   5      404.76      423.71     15.60 o
   2  -7   5        3.09       21.67     13.54 o
   3  -7   5      340.18      314.09     19.23 o
   4  -7   5       14.49        6.16     16.32 o
   5  -7   5      107.94      118.82     22.92 o
   6  -7   5      118.86      150.30     21.71 o
   7  -7   5      498.09      500.25     58.75 o
   8  -7   5     1088.98     1045.43     41.37 o
   9  -7   5      395.20      396.80     42.14 o
  10  -7   5      278.70      293.53     33.18 o
 -12  -6   5     1969.75     2316.32     85.14 o
 -11  -6   5       21.60       55.05     31.94 o
 -10  -6   5      100.04      195.15     28.88 o
  -9  -6   5      313.78      277.98     28.34 o
  -8  -6   5     1272.11     1259.87     42.74 o
  -7  -6   5      337.71      359.88     25.46 o
  -6  -6   5      342.45      302.33     22.39 o
  -5  -6   5      823.47      783.35     27.45 o
  -4  -6   5      357.93      287.88     19.72 o
  -3  -6   5     2994.40     3017.18     43.06 o
  -2  -6   5       82.56      113.66     10.97 o
  -1  -6   5     1004.13      783.51     24.03 o
   0  -6   5       89.68       70.33      9.32 o
   1  -6   5      323.73      277.02     11.97 o
   2  -6   5       17.74       23.37      9.83 o
   3  -6   5     2038.83     2227.68     34.75 o
   4  -6   5      309.41      330.71     17.08 o
   5  -6   5     2731.91     2543.37     59.45 o
   6  -6   5      219.34      232.60     22.64 o
   7  -6   5      702.16      671.33     32.02 o
   8  -6   5     1048.40     1102.94     41.83 o
   9  -6   5      308.68      295.96     30.47 o
  10  -6   5      312.42      340.22     33.53 o
  11  -6   5        5.86       -0.33     32.77 o
 -12  -5   5        3.41       61.96     40.60 o
 -11  -5   5       51.23       54.84     37.08 o
 -10  -5   5      618.56      640.25     36.38 o
  -9  -5   5     1682.64     1652.48     49.58 o
  -8  -5   5       17.43        7.62     20.61 o
  -7  -5   5     3138.21     2909.19     57.20 o
  -6  -5   5      312.71      306.72     22.07 o
  -5  -5   5      736.34      860.06     51.74 o
  -4  -5   5      523.65      629.20     22.03 o
  -3  -5   5     9030.41     9786.84    112.77 o
  -2  -5   5      180.27      160.26     15.38 o
  -1  -5   5      193.27      174.98     11.27 o
   0  -5   5      128.06      130.16     11.25 o
   1  -5   5      886.37      895.39     18.73 o
   2  -5   5       26.12       21.70      8.71 o
   3  -5   5     9737.41     9716.15     98.09 o
   4  -5   5      438.21      465.95     16.78 o
   5  -5   5       17.95       10.58     17.39 o
   6  -5   5     2121.32     1934.46     49.38 o
   7  -5   5      935.97      965.08     37.61 o
   8  -5   5      260.73      265.80     27.54 o
   9  -5   5      946.65      978.50     41.12 o
  10  -5   5      186.08      224.30     30.17 o
  11  -5   5        4.78      -25.44     38.93 o
 -12  -4   5      893.48      910.22     60.06 o
 -11  -4   5       70.44       54.24     30.78 o
 -10  -4   5       33.29      -19.82     24.53 o
  -9  -4   5     2332.07     2446.55     57.24 o
  -8  -4   5       46.79       14.30     20.62 o
  -7  -4   5      186.10      157.23     21.46 o
  -6  -4   5      725.99      612.73     26.02 o
  -5  -4   5     3371.10     3336.47     55.71 o
  -4  -4   5      842.06      880.81     27.85 o
  -3  -4   5      805.25      897.99     26.31 o
  -2  -4   5       67.21       32.26     11.36 o
  -1  -4   5     1148.46     1373.64     25.50 o
   0  -4   5       79.64       82.82     10.41 o
   1  -4   5    20173.50    20455.82    193.63 o
   2  -4   5       10.42        6.55      9.12 o
   3  -4   5     2416.33     2326.29     33.73 o
   4  -4   5        2.68        7.10     10.91 o
   5  -4   5     1049.59      932.20     22.10 o
   6  -4   5     2072.93     2038.47     45.98 o
   7  -4   5      102.79      132.06     21.66 o
   8  -4   5       89.22       97.93     23.10 o
   9  -4   5       26.03       28.39     24.02 o
  10  -4   5      133.28      100.90     27.66 o
  11  -4   5      100.59      104.37     30.33 o
 -12  -3   5       89.59       31.24     39.96 o
 -11  -3   5      529.45      585.78     70.32 o
 -10  -3   5        0.16        6.30     27.79 o
  -9  -3   5       55.71       12.89     22.95 o
  -8  -3   5      408.58      353.79     26.12 o
  -7  -3   5     3311.87     3118.29     58.62 o
  -6  -3   5      193.82      142.70     18.68 o
  -5  -3   5    10095.97    10667.27    137.48 o
  -4  -3   5       90.10       87.59     14.11 o
  -3  -3   5     7252.82     7927.96    114.27 o
  -2  -3   5      226.32      198.78     10.62 o
  -1  -3   5     4948.71     5447.91     65.08 o
   0  -3   5      374.46      379.36     14.27 o
   1  -3   5        4.39       22.42      9.86 o
   2  -3   5      194.40      211.23     11.76 o
   3  -3   5     9491.87     8970.98     96.42 o
   4  -3   5      104.28      106.17     12.94 o
   5  -3   5        2.76        9.80     12.07 o
   6  -3   5      145.80      166.51     18.32 o
   7  -3   5       31.48       22.27     17.22 o
   8  -3   5      362.22      335.24     27.10 o
   9  -3   5      453.61      476.17     31.67 o
  10  -3   5        1.05       23.12     24.97 o
  11  -3   5      884.00      897.75     44.42 o
 -12  -2   5       61.63       91.80     41.31 o
 -11  -2   5       30.77       63.50     37.52 o
 -10  -2   5      468.76      495.98     38.45 o
  -9  -2   5     1285.39     1333.02     45.87 o
  -8  -2   5       13.58       24.42     20.57 o
  -7  -2   5       94.17       81.91     19.56 o
  -6  -2   5      241.56      243.30     20.19 o
  -5  -2   5     1423.47     1605.90     42.15 o
  -4  -2   5      428.44      452.43     19.42 o
  -3  -2   5       33.66       71.85     12.78 o
  -2  -2   5       20.50      -11.16     11.16 o
  -1  -2   5     5560.21     5465.61     70.75 o
   0  -2   5      362.53      357.76     17.19 o
   1  -2   5    56447.11    55997.22    594.12 o
   2  -2   5       75.39       47.14     10.71 o
   3  -2   5      423.02      514.25     24.42 o
   4  -2   5      169.83      178.22     13.16 o
   5  -2   5     5375.27     5465.37     80.69 o
   6  -2   5        6.56       -3.67     12.30 o
   7  -2   5       71.54       80.05     16.95 o
   8  -2   5      274.72      297.51     25.36 o
   9  -2   5      151.22      179.11     34.97 o
  10  -2   5      809.45      791.99     39.36 o
  11  -2   5      312.98      387.09     37.62 o
  12  -2   5        8.02      -12.38     29.69 o
 -12  -1   5      229.16      240.59     44.78 o
 -11  -1   5      103.41      108.03     38.10 o
 -10  -1   5      217.72      272.19     34.81 o
  -9  -1   5        5.52       -2.86     22.64 o
  -8  -1   5      184.98      192.34     21.66 o
  -7  -1   5     4639.18     4690.12     62.56 o
  -6  -1   5      732.37      739.82     22.29 o
  -5  -1   5     5207.83     5492.74     70.32 o
  -4  -1   5       24.89       36.53     13.17 o
  -3  -1   5      562.47      425.49     18.77 o
  -2  -1   5      586.25      570.00     18.39 o
  -1  -1   5      668.70      652.56     18.57 o
   0  -1   5       12.84       -4.37     10.39 o
   1  -1   5     1492.45     1466.15     28.90 o
   2  -1   5     1674.26     1590.09     28.64 o
   3  -1   5     7383.25     7143.87    103.97 o
   4  -1   5      265.08      252.08     14.80 o
   5  -1   5      280.15      312.73     17.69 o
   6  -1   5     1183.75     1231.91     29.87 o
   7  -1   5       56.55       83.89     16.00 o
   8  -1   5        0.36      -17.20     17.20 o
   9  -1   5     2508.76     2529.94     57.49 o
  10  -1   5       65.66      113.18     26.94 o
  11  -1   5       61.61       65.09     28.21 o
  12  -1   5     1186.71     1359.52     53.47 o
 -12   0   5       37.21        4.78     39.17 o
 -11   0   5        6.80       25.22     32.04 o
 -10   0   5      848.11      857.92     45.64 o
  -9   0   5      341.93      344.73     33.35 o
  -8   0   5        9.83       -3.72     17.07 o
  -7   0   5     1750.27     1757.91     46.27 o
  -6   0   5      415.18      399.74     17.56 o
  -5   0   5     2402.55     2719.01     39.75 o
  -4   0   5       11.05       24.54     10.13 o
  -3   0   5       68.38       75.12     10.63 o
  -2   0   5      280.60      268.37     13.91 o
  -1   0   5      410.13      468.48     16.65 o
   0   0   5       23.92        1.51      9.07 o
   1   0   5     2184.90     2402.46     34.74 o
   2   0   5      185.38      150.62     12.88 o
   3   0   5       71.83       68.98     11.60 o
   4   0   5      123.74      132.38     13.16 o
   5   0   5     1047.32     1283.61     38.84 o
   6   0   5      224.41      212.70     17.40 o
   7   0   5      673.48      593.08     21.26 o
   8   0   5      951.86      904.37     54.39 o
   9   0   5     1793.52     1913.63     50.98 o
  10   0   5     2125.47     2170.93     56.80 o
  11   0   5      317.62      271.06     31.87 o
  12   0   5      365.70      340.55     36.37 o
 -12   1   5      457.88      498.07     52.85 o
 -11   1   5       62.57       32.71     32.01 o
 -10   1   5     2086.27     2108.84     65.79 o
  -9   1   5      674.29      589.19     50.30 o
  -8   1   5      206.00      221.52     21.00 o
  -7   1   5       85.04       65.12     15.35 o
  -6   1   5        1.61      -12.47     12.47 o
  -5   1   5      177.29      175.91     13.41 o
  -4   1   5      281.15      334.39     13.88 o
  -3   1   5     1922.04     1755.37     30.06 o
  -2   1   5       17.77       19.98     10.44 o
  -1   1   5     7049.77     7222.88     89.50 o
   0   1   5       12.99       11.09     10.19 o
   1   1   5    20356.31    21460.99    283.48 o
   2   1   5        6.52       11.06     10.11 o
   3   1   5      480.97      543.43     16.90 o
   4   1   5      433.15      414.00     16.33 o
   5   1   5     5199.30     5729.66     73.32 o
   6   1   5      585.76      603.28     22.25 o
   7   1   5     2716.70     2496.59     43.04 o
   8   1   5      245.97      171.85     20.61 o
   9   1   5     1380.96     1453.09     41.05 o
  10   1   5      518.79      470.07     33.41 o
  11   1   5      296.07      325.49     36.65 o
  12   1   5      374.09      419.99     54.34 o
 -11   2   5      479.72      458.50     42.04 o
 -10   2   5       20.66       16.77     29.17 o
  -9   2   5      592.65      625.79     33.38 o
  -8   2   5      167.85      141.78     22.59 o
  -7   2   5     3247.59     3184.12     64.47 o
  -6   2   5     1498.32     1405.31     31.22 o
  -5   2   5      315.00      442.14     16.46 o
  -4   2   5      666.90      689.20     19.30 o
  -3   2   5    30540.23    33383.25    333.64 o
  -2   2   5        7.83       15.10      8.76 o
  -1   2   5     2456.45     2489.66     30.25 o
   0   2   5       96.00       91.11      7.99 o
   1   2   5     1382.62     1350.11     28.11 o
   2   2   5      162.67      174.42     11.38 o
   3   2   5     3103.31     3392.92     48.79 o
   4   2   5      159.95      154.00     13.33 o
   5   2   5     7015.52     7071.59     87.11 o
   6   2   5      158.08      141.39     16.32 o
   7   2   5       78.25       38.62     15.55 o
   8   2   5        3.87        9.94     17.57 o
   9   2   5     1141.45     1186.44     37.90 o
  10   2   5      797.08      769.23     38.99 o
  11   2   5       67.31       69.39     27.96 o
  12   2   5      496.10      446.59     42.76 o
 -11   3   5        1.13       39.28     39.05 o
 -10   3   5      117.67      124.70     32.81 o
  -9   3   5        2.04        7.95     22.86 o
  -8   3   5      111.06       41.41     23.96 o
  -7   3   5      657.18      671.33     29.90 o
  -6   3   5      405.09      416.18     20.26 o
  -5   3   5    12343.87    13135.85    151.92 o
  -4   3   5      160.47      185.32     13.34 o
  -3   3   5    14365.97    15104.87    168.19 o
  -2   3   5      164.54      162.29      9.56 o
  -1   3   5    12722.66    13108.54    143.46 o
   0   3   5      134.47      127.71      9.40 o
   1   3   5      252.00      258.97     10.78 o
   2   3   5      389.04      435.12     16.19 o
   3   3   5     5074.48     5486.46     66.82 o
   4   3   5      666.67      625.07     20.56 o
   5   3   5     2563.64     2894.08     44.42 o
   6   3   5     1031.32     1077.71     32.29 o
   7   3   5     5096.26     5036.93     71.56 o
   8   3   5       15.85        8.25     18.29 o
   9   3   5     1259.60     1362.69     52.11 o
  10   3   5      267.16      321.21     27.19 o
  11   3   5      962.85      939.07     49.63 o
  12   3   5       32.83        2.79     33.25 o
 -11   4   5      928.26      961.93     54.83 o
 -10   4   5        7.13       34.71     30.22 o
  -9   4   5      781.47      772.72     37.21 o
  -8   4   5      830.47      851.15     35.79 o
  -7   4   5     3508.30     3487.59     64.86 o
  -6   4   5      201.12      160.32     20.17 o
  -5   4   5     5035.89     5189.53     77.99 o
  -4   4   5      116.10      117.19     14.79 o
  -3   4   5     1243.31     1130.43     22.83 o
  -2   4   5       25.43       25.63      7.59 o
  -1   4   5      869.80      932.73     45.38 o
   0   4   5       23.35       21.79     17.76 o
   1   4   5       58.33      102.91      8.20 o
   2   4   5      262.35      280.96     12.85 o
   3   4   5     1784.29     1873.79     30.69 o
   4   4   5      106.19      145.00     13.00 o
   5   4   5       20.11       -0.91     12.32 o
   6   4   5     2187.62     2048.11     39.32 o
   7   4   5       32.38        5.10     16.50 o
   8   4   5      325.56      322.99     23.13 o
   9   4   5     1296.38     1355.07     43.96 o
  10   4   5        0.22       -5.64     22.16 o
  11   4   5      601.00      593.45     33.81 o
  12   4   5       82.91       36.55     33.44 o
 -11   5   5      784.00      659.13     79.62 o
 -10   5   5       61.86       21.94     38.66 o
  -9   5   5      926.92      973.99     40.92 o
  -8   5   5       31.49        1.45     23.10 o
  -7   5   5     1179.76     1182.04     40.23 o
  -6   5   5      737.07      710.77     28.91 o
  -5   5   5        0.22       12.71     15.40 o
  -4   5   5      100.28       97.53     13.04 o
  -3   5   5     3711.75     3947.76     47.80 o
  -2   5   5        7.73        5.63     11.53 o
  -1   5   5      300.46      314.80     27.53 o
   0   5   5       11.53       20.50     25.28 o
   1   5   5      289.81      296.41     11.02 o
   2   5   5      813.17      799.58     25.90 o
   3   5   5     1071.34      860.33     24.24 o
   4   5   5     1072.87      996.50     25.16 o
   5   5   5     1892.06     2045.86     41.45 o
   6   5   5      578.60      579.62     22.36 o
   7   5   5     1301.78     1234.72     34.64 o
   8   5   5     1188.49     1182.33     53.68 o
   9   5   5        4.00       12.00     24.08 o
  10   5   5      393.91      383.08     28.86 o
  11   5   5      525.46      485.24     32.01 o
  12   5   5      217.13      248.84     33.82 o
 -10   6   5      110.41       77.92     28.15 o
  -9   6   5        2.70       -9.81     23.89 o
  -8   6   5     1584.25     1527.36     73.97 o
  -7   6   5      343.12      348.67     29.40 o
  -6   6   5      182.28      187.01     21.48 o
  -5   6   5     2632.98     2482.13     49.17 o
  -4   6   5      343.76      439.09     20.16 o
  -3   6   5      122.94      127.09      9.93 o
  -2   6   5      153.28      162.45     19.93 o
  -1   6   5     1243.91     1264.37     39.79 o
   0   6   5       27.90        1.83     16.64 o
   1   6   5    11815.21    11691.00    128.59 o
   2   6   5      492.93      556.58     16.92 o
   3   6   5      121.21       86.42      9.60 o
   4   6   5        2.92      -10.41     10.41 o
   5   6   5      184.85      243.17     15.72 o
   6   6   5     1242.11     1183.67     51.78 o
   7   6   5     1973.22     1885.58     37.73 o
   8   6   5      320.45      309.35     22.94 o
   9   6   5      225.29      214.12     26.14 o
  10   6   5        0.44        4.17     24.31 o
  11   6   5      680.35      644.08     39.54 o
  12   6   5       74.05       54.90     30.82 o
 -10   7   5      567.54      587.76     38.16 o
  -9   7   5      907.07      859.30     40.19 o
  -8   7   5      230.10      220.94     26.77 o
  -7   7   5      473.20      486.72     28.83 o
  -6   7   5       43.99       64.51     19.92 o
  -5   7   5        0.81       22.11     18.92 o
  -4   7   5      217.11      231.86     15.38 o
  -3   7   5      107.04      114.29     11.87 o
  -2   7   5        4.32       17.21     17.89 o
  -1   7   5    12884.50    13158.80    261.32 o
   0   7   5        0.01       20.42     15.87 o
   1   7   5      101.43      144.83     15.13 o
   2   7   5      273.19      230.75     20.99 o
   3   7   5      300.81      120.22     15.38 o
   4   7   5      239.55      207.68     18.33 o
   5   7   5        4.92      -11.80     12.11 o
   6   7   5      359.78      350.94     19.38 o
   7   7   5     1101.23     1126.04     31.15 o
   8   7   5       36.21       17.56     18.62 o
   9   7   5      166.41      151.46     24.93 o
  10   7   5      463.61      474.64     36.60 o
  11   7   5      197.64      185.69     31.15 o
  12   7   5      249.89      315.84     40.25 o
 -10   8   5       47.89       16.12     43.43 o
  -9   8   5      561.71      599.25     36.59 o
  -8   8   5      489.52      556.69     32.89 o
  -7   8   5      497.72      546.63     30.24 o
  -6   8   5        1.42        9.53     18.99 o
  -5   8   5     2110.04     1974.14     44.90 o
  -4   8   5      148.56      118.18     14.23 o
  -3   8   5     1490.11     1429.33     50.44 o
  -2   8   5       94.38       71.75     20.50 o
  -1   8   5       15.74       -1.97     16.54 o
   0   8   5       16.71       26.12     17.05 o
   1   8   5    19521.43    19603.76    384.34 o
   2   8   5       54.98       33.10     10.26 o
   3   8   5       78.37       31.20     22.49 o
   4   8   5        6.79        0.61     18.15 o
   5   8   5      550.39      569.98     19.09 o
   6   8   5      276.21      315.54     21.37 o
   7   8   5        1.74       -0.40     16.83 o
   8   8   5      564.75      522.78     29.13 o
   9   8   5     1465.17     1422.69     72.58 o
  10   8   5      515.85      546.28     41.91 o
  11   8   5      607.82      622.21     58.19 o
  12   8   5       18.11       25.68     51.87 o
  -9   9   5      132.79      148.08     29.59 o
  -8   9   5      220.55      256.92     28.18 o
  -7   9   5      496.46      517.06     30.60 o
  -6   9   5      280.05      254.46     23.58 o
  -5   9   5     2860.48     2866.24     54.59 o
  -4   9   5      104.48       89.01     16.01 o
  -3   9   5      252.32      275.31     28.16 o
  -2   9   5      145.66      156.25     23.12 o
  -1   9   5     5370.84     5442.83    103.68 o
   0   9   5        8.64       25.23     17.56 o
   1   9   5      165.17      176.01     48.51 o
   2   9   5       16.33       25.24     10.48 o
   3   9   5     1818.76     1596.46     37.68 o
   4   9   5       47.50       27.39     18.25 o
   5   9   5       47.20       28.02     16.09 o
   6   9   5       50.24       38.75     19.02 o
   7   9   5      804.94      747.74     31.87 o
   8   9   5      441.80      511.46     37.97 o
   9   9   5      114.15      125.54     33.56 o
  10   9   5      577.60      600.41     73.24 o
  11   9   5        0.03        6.95     45.39 o
  12   9   5      675.73      620.60     69.55 o
  -9  10   5      703.35      610.55     38.27 o
  -8  10   5      167.16      147.21     57.22 o
  -7  10   5      445.49      414.81     29.24 o
  -6  10   5      130.76      155.03     24.52 o
  -5  10   5     2472.95     2526.05     51.86 o
  -4  10   5      260.93      256.37     18.50 o
  -3  10   5      195.30      206.39     27.95 o
  -2  10   5        9.41       -0.34     20.39 o
  -1  10   5      399.80      411.35     22.06 o
   0  10   5       49.24       51.18     30.42 o
   1  10   5     6244.69     6175.34    137.36 o
   2  10   5       41.32       20.30     11.34 o
   3  10   5     1574.09     1528.75     43.72 o
   4  10   5        6.88      -15.24     18.29 o
   5  10   5        9.40       20.50     27.38 o
   6  10   5      964.19      990.35     37.84 o
   7  10   5        2.25      -26.76     26.76 o
   8  10   5      105.46       61.29     39.05 o
   9  10   5       99.06      100.20     49.19 o
  10  10   5     1518.23     1657.70     85.41 o
  11  10   5      524.83      521.05     61.82 o
  -8  11   5      664.02      670.70     36.74 o
  -7  11   5       13.44       31.19     22.87 o
  -6  11   5       96.90       74.63     21.74 o
  -5  11   5      210.17      218.16     21.45 o
  -4  11   5      218.62      195.97     23.02 o
  -3  11   5      423.87      409.94     33.37 o
  -2  11   5      114.00       68.53     41.18 o
  -1  11   5     2800.35     2672.74     55.44 o
   0  11   5        2.60        4.81     19.33 o
   1  11   5      224.62      220.01     31.43 o
   2  11   5       50.42       16.20     14.82 o
   3  11   5      777.25      691.86     29.98 o
   4  11   5      189.91      249.17     40.69 o
   5  11   5     3373.19     3425.95     90.86 o
   6  11   5       21.01       23.48     25.77 o
   7  11   5      872.70      766.67     63.54 o
   8  11   5     1794.50     1742.73     79.71 o
   9  11   5      147.03      121.62     47.83 o
  10  11   5      178.80      183.90     50.72 o
  11  11   5      319.99      406.94     59.70 o
  -7  12   5      294.70      280.93     30.26 o
  -6  12   5      309.16      318.85     26.15 o
  -5  12   5      393.13      436.16     25.31 o
  -4  12   5      113.10       83.62     30.69 o
  -3  12   5      271.17      330.68     45.71 o
  -2  12   5       72.91       71.26     35.18 o
  -1  12   5     1559.68     1592.29     76.91 o
   0  12   5        1.33       -4.92     19.57 o
   2  12   5       34.21       24.41     21.18 o
   3  12   5      112.88      127.04     27.06 o
   4  12   5      266.57      297.84     33.33 o
   5  12   5     1900.96     1974.84     59.16 o
   6  12   5      423.63      473.44     44.92 o
   7  12   5     3746.99     3426.60    105.80 o
   8  12   5       28.80       26.33     39.12 o
   9  12   5      260.60      308.03     60.81 o
  10  12   5      136.60      160.56     50.25 o
  -7  13   5      425.30      467.25     37.05 o
  -6  13   5       14.57       42.54     23.88 o
  -5  13   5     1949.37     1885.91     51.32 o
  -4  13   5       92.07       65.98     41.06 o
  -3  13   5       13.64      -21.18     35.75 o
  -2  13   5       18.17       66.28     37.19 o
  -1  13   5      167.40      183.02     38.61 o
   0  13   5        0.06       57.07     34.05 o
   2  13   5       88.05       86.09     35.53 o
   3  13   5     3669.20     3869.08     78.08 o
   4  13   5      140.80      158.96     27.27 o
   5  13   5     5698.56     5453.83    132.84 o
   6  13   5       63.44       27.93     34.29 o
   7  13   5     1443.79     1433.43     71.98 o
   8  13   5      692.74      821.80     61.31 o
   9  13   5      600.49      622.79     59.37 o
  10  13   5        5.14       74.92     47.82 o
  -6  14   5       22.43       -1.51     47.93 o
  -5  14   5       13.30      -20.31     43.04 o
  -4  14   5       40.14       37.95     42.38 o
  -3  14   5     1828.46     1791.26     88.88 o
  -2  14   5        0.05        9.36     38.26 o
  -1  14   5     1470.24     1502.81    112.74 o
   0  14   5      146.63      128.83     38.51 o
   2  14   5        0.13       -4.45     22.69 o
   3  14   5     2860.32     2927.98     81.15 o
   4  14   5      356.44      414.62     38.16 o
   5  14   5     1082.63     1156.03     62.32 o
   6  14   5       30.70       -9.64     50.56 o
   7  14   5     1217.58     1373.21     76.52 o
   8  14   5      200.48      212.15     45.89 o
   9  14   5      189.17      214.93     49.76 o
  -5  15   5      580.82      649.41     86.09 o
  -4  15   5       36.21       94.49     46.35 o
  -3  15   5      515.15      458.09     67.64 o
  -2  15   5        0.08       -7.24     39.12 o
  -1  15   5      338.82      352.31     49.02 o
   0  15   5       83.47      115.83     40.45 o
   1  15   5     1901.30     1959.21     57.95 o
   3  15   5     1984.06     1909.31     66.65 o
   4  15   5       89.39      121.13     33.48 o
   5  15   5     1869.48     1891.87    148.27 o
   6  15   5      108.24      116.00     39.05 o
   7  15   5      326.53      382.09     49.88 o
   8  15   5       15.12      111.36     45.38 o
   9  15   5       22.49       83.53     48.45 o
  -4  16   5      138.97       82.79     49.17 o
  -3  16   5       50.36       12.30     61.49 o
  -2  16   5        2.06        3.38     40.65 o
  -1  16   5      229.19      193.65     46.88 o
   1  16   5      904.11     1049.48     64.23 o
   2  16   5       94.06      189.45     30.33 o
   3  16   5       22.17       17.65     48.51 o
   4  16   5       13.85       67.96     32.36 o
   5  16   5      421.77      464.78     45.89 o
   6  16   5       18.16       32.78     38.61 o
   7  16   5       47.08       51.24     40.55 o
   8  16   5        3.49       96.82     45.89 o
  -2  17   5       15.93       31.64     59.44 o
  -1  17   5      417.76      443.01     57.76 o
   2  17   5       15.35       63.27     28.94 o
   3  17   5       89.16       94.19     32.36 o
   4  17   5       27.03       -5.87     39.63 o
   5  17   5        5.96      -26.00     35.26 o
   6  17   5        0.30      -16.40     37.68 o
   2  18   5       49.55      144.39     32.36 o
   3  18   5      680.63      697.66     47.35 o
   4  18   5        9.30      -15.29     33.33 o
  -3 -17   6      129.82      185.98     37.18 o
  -2 -17   6     3554.53     3607.51     94.69 o
  -1 -17   6      196.08      153.58     35.37 o
   0 -17   6      116.34      160.30     39.07 o
  -6 -16   6        2.81       23.16     45.71 o
  -5 -16   6        0.37       35.01     46.46 o
  -4 -16   6     2771.78     2970.73    101.46 o
  -3 -16   6       53.42       61.11     33.09 o
  -2 -16   6        8.79       10.87     31.50 o
  -1 -16   6      106.43      124.61     33.28 o
   0 -16   6      146.06      145.05     33.21 o
   1 -16   6       43.63       56.22     31.33 o
   2 -16   6      606.08      647.58     57.30 o
  -7 -15   6      159.14      151.05     50.13 o
  -6 -15   6      974.59      932.54     80.62 o
  -5 -15   6      333.95      349.16     51.69 o
  -4 -15   6       11.07       50.04     38.16 o
  -3 -15   6       12.86       50.57     30.62 o
  -2 -15   6     1632.36     1513.44     61.07 o
  -1 -15   6        0.16      -13.90     28.16 o
   0 -15   6      179.27      226.89     33.12 o
   1 -15   6       21.51       -1.40     33.51 o
   2 -15   6       21.38       24.58     28.77 o
   3 -15   6       23.39       10.08     36.84 o
   4 -15   6      702.44      753.92     46.67 o
  -8 -14   6       16.50       88.67     77.21 o
  -7 -14   6        1.12       15.67     43.45 o
  -6 -14   6      401.93      336.46     50.22 o
  -5 -14   6      297.90      266.47     46.86 o
  -4 -14   6     1096.56     1212.22    181.06 o
  -3 -14   6       16.16        8.29     32.55 o
  -2 -14   6        0.38       10.92     27.97 o
  -1 -14   6       22.71       11.07     27.67 o
   0 -14   6      842.02      885.29     44.85 o
   1 -14   6       46.27      -26.07     26.07 o
   2 -14   6     1178.20     1234.29     46.16 o
   3 -14   6       19.91       16.86     24.74 o
   4 -14   6       47.71       39.88     43.98 o
   5 -14   6      699.61      713.34     48.00 o
  -9 -13   6       59.85       73.46     66.28 o
  -8 -13   6      549.57      554.02     60.25 o
  -7 -13   6      875.18      902.16     95.66 o
  -6 -13   6        1.04      -79.94     79.94 o
  -5 -13   6       86.36       98.82     38.61 o
  -4 -13   6      377.08      399.56     44.42 o
  -3 -13   6       39.94       14.33     28.21 o
  -2 -13   6      233.77      223.24     26.19 o
  -1 -13   6       14.83       36.01     23.21 o
   0 -13   6        6.33       18.59     22.23 o
   1 -13   6       76.17       36.84     23.46 o
   2 -13   6     1700.19     1651.70     50.50 o
   3 -13   6      165.79      193.44     26.97 o
   4 -13   6      657.27      587.77     40.09 o
   5 -13   6      150.68      131.12     33.91 o
   6 -13   6        0.15       -4.90     32.75 o
  -9 -12   6      159.06      108.57     97.71 o
  -8 -12   6     1358.90     1396.28    113.42 o
  -7 -12   6        0.63       14.84     73.79 o
  -6 -12   6      382.51      346.31     63.54 o
  -5 -12   6        0.48        7.78     42.36 o
  -4 -12   6      164.68      205.50     38.95 o
  -3 -12   6        2.21        5.22     27.00 o
  -2 -12   6     1132.49     1034.38     40.77 o
  -1 -12   6      135.72       90.13     23.18 o
   0 -12   6     5786.36     5847.29     98.92 o
   1 -12   6      106.40      127.05     29.39 o
   2 -12   6      566.66      650.41     32.83 o
   3 -12   6      250.21      237.48     40.43 o
   4 -12   6      813.30      867.66     34.46 o
   5 -12   6      202.54      178.22     29.13 o
   6 -12   6        0.60      -16.81     26.45 o
   7 -12   6       69.37       63.18     26.31 o
 -10 -11   6     1324.73     1283.06     84.44 o
  -9 -11   6      110.93      132.83    110.00 o
  -8 -11   6      256.00      297.09     50.67 o
  -7 -11   6     1187.37     1059.04     66.14 o
  -6 -11   6     1796.62     1647.13     76.26 o
  -5 -11   6       97.49       48.51     44.41 o
  -4 -11   6      617.51      569.31     45.41 o
  -3 -11   6      168.42      159.22     27.08 o
  -2 -11   6      400.86      396.91     26.86 o
  -1 -11   6       15.31      -21.50     21.50 o
   0 -11   6     1030.20     1029.58     38.03 o
   1 -11   6      197.55      180.13     22.83 o
   2 -11   6     1237.62     1205.69     38.31 o
   3 -11   6       46.06       48.52     19.26 o
   4 -11   6      417.91      421.89     26.90 o
   5 -11   6      758.67      787.65     39.23 o
   6 -11   6      112.39       84.60     42.01 o
   7 -11   6        2.46      -16.80     24.11 o
   8 -11   6       43.16       56.35     27.46 o
 -10 -10   6      340.06      244.12     54.01 o
  -9 -10   6        4.96      -42.38     42.38 o
  -8 -10   6     2208.53     2123.87     91.28 o
  -7 -10   6        0.05      -34.29     34.29 o
  -6 -10   6      311.68      260.23     40.99 o
  -5 -10   6        0.04      -37.94     50.56 o
  -4 -10   6      953.67      904.31     91.56 o
  -3 -10   6       75.31       87.01     24.13 o
  -2 -10   6     1464.07     1413.28     49.36 o
  -1 -10   6       15.06       13.85     22.23 o
   0 -10   6      163.89      158.23     21.36 o
   1 -10   6      100.64       77.48     19.91 o
   2 -10   6     1311.42     1319.29     36.71 o
   3 -10   6      244.98      232.80     32.47 o
   4 -10   6     2667.56     2469.13     52.81 o
   5 -10   6        3.42       15.56     23.73 o
   6 -10   6      578.48      582.31     36.65 o
   7 -10   6        0.01      -22.15     22.89 o
   8 -10   6      895.66      918.59     45.20 o
 -11  -9   6     1304.33     1436.89    125.04 o
 -10  -9   6      741.61      666.61     95.66 o
  -9  -9   6      273.31      303.67     40.17 o
  -8  -9   6      161.51      118.28     36.57 o
  -7  -9   6       16.82       69.22     30.39 o
  -6  -9   6       13.26        8.38     25.82 o
  -5  -9   6       98.82       94.86     25.71 o
  -4  -9   6      293.03      228.89     47.19 o
  -3  -9   6       98.76      100.57     18.45 o
  -2  -9   6      161.92      116.45     18.19 o
  -1  -9   6       24.02       48.88     22.72 o
   0  -9   6     1149.01     1183.73     38.61 o
   1  -9   6       31.95       34.15     15.00 o
   2  -9   6      421.19      393.11     22.50 o
   3  -9   6      128.42      167.49     18.93 o
   4  -9   6       18.54       40.13     18.41 o
   5  -9   6      164.65      157.58     25.12 o
   6  -9   6       31.58       31.37     24.47 o
   7  -9   6      336.74      352.66     29.20 o
   8  -9   6      720.05      726.87     38.14 o
   9  -9   6       17.30       19.46     30.58 o
 -11  -8   6      351.69      289.23     45.58 o
 -10  -8   6      567.67      546.14     52.66 o
  -9  -8   6        3.64       -2.27     27.57 o
  -8  -8   6       32.92       96.46     26.90 o
  -7  -8   6        2.18       -8.00     20.00 o
  -6  -8   6      464.14      440.47     30.84 o
  -5  -8   6      245.27      264.34     20.22 o
  -4  -8   6     8751.57     8690.00    114.89 o
  -3  -8   6        0.24      -10.86     14.04 o
  -2  -8   6        8.79       -2.11     13.44 o
  -1  -8   6       41.10       19.82     14.88 o
   0  -8   6     1062.37      965.79     24.08 o
   1  -8   6      158.68      133.23     15.40 o
   2  -8   6      212.61      150.99     16.59 o
   3  -8   6        0.92        5.78     15.62 o
   4  -8   6      313.13      306.96     22.73 o
   5  -8   6        1.49      -15.28     20.86 o
   6  -8   6     2125.14     2066.55     57.88 o
   7  -8   6      542.54      532.30     32.72 o
   8  -8   6       35.89       74.10     25.03 o
   9  -8   6       62.01       40.98     26.44 o
  10  -8   6       13.79       18.79     29.18 o
 -11  -7   6      198.33      218.23     36.46 o
 -10  -7   6        6.95      -13.65     26.06 o
  -9  -7   6      306.60      330.96     30.03 o
  -8  -7   6     1255.41     1215.78     42.08 o
  -7  -7   6        7.58        8.47     19.98 o
  -6  -7   6     6345.84     5895.00     88.34 o
  -5  -7   6       36.16       -4.64     16.06 o
  -4  -7   6       12.91       21.57     14.24 o
  -3  -7   6      398.70      351.97     16.13 o
  -2  -7   6     1459.58     1310.87     27.12 o
  -1  -7   6      143.57      128.50     13.71 o
   0  -7   6      841.01      891.80     23.56 o
   1  -7   6       17.62        8.32      9.74 o
   2  -7   6     2185.83     2459.12     36.37 o
   3  -7   6       25.76       21.49     15.50 o
   4  -7   6       36.92       15.80     16.95 o
   5  -7   6        8.75      -16.17     20.70 o
   6  -7   6      269.21      276.14     24.53 o
   7  -7   6      138.92       95.93     23.40 o
   8  -7   6     1369.42     1427.79     48.15 o
   9  -7   6     1209.56     1179.16     46.99 o
  10  -7   6       17.90      -28.16     28.16 o
 -11  -6   6       33.13       36.25     32.56 o
 -10  -6   6      221.38      285.47     31.21 o
  -9  -6   6      313.04      307.84     29.05 o
  -8  -6   6     3529.05     3376.44     65.62 o
  -7  -6   6       15.85       11.35     20.08 o
  -6  -6   6        7.03        3.96     17.77 o
  -5  -6   6      127.42      180.05     18.28 o
  -4  -6   6     5439.23     5067.39     73.49 o
  -3  -6   6      298.53      263.76     16.42 o
  -2  -6   6      259.73      243.18     13.30 o
  -1  -6   6       61.92       57.06     10.42 o
   0  -6   6     1504.50     1564.92     26.60 o
   1  -6   6       99.15      120.13      9.93 o
   2  -6   6      522.89      617.68     18.98 o
   3  -6   6       29.74       27.33     11.65 o
   4  -6   6      256.03      218.12     15.20 o
   5  -6   6      246.39      250.85     24.93 o
   6  -6   6     1838.16     1817.35     46.69 o
   7  -6   6      676.45      721.41     43.72 o
   8  -6   6      100.88       98.58     24.37 o
   9  -6   6       28.90       73.01     26.64 o
  10  -6   6      304.31      332.05     38.67 o
 -12  -5   6      785.97      638.43     64.80 o
 -11  -5   6       45.10       99.48     33.02 o
 -10  -5   6      211.61      218.78     29.44 o
  -9  -5   6       40.01       56.83     24.61 o
  -8  -5   6       80.27       87.37     22.60 o
  -7  -5   6      964.29      931.24     35.87 o
  -6  -5   6     5701.01     5600.88     84.20 o
  -5  -5   6      212.16      207.33     20.05 o
  -4  -5   6      802.02      715.05     24.77 o
  -3  -5   6      100.21      111.43     10.94 o
  -2  -5   6     2263.22     2146.46     34.45 o
  -1  -5   6       55.84       43.68     10.62 o
   0  -5   6    10248.83    11327.83    127.86 o
   1  -5   6       68.51       69.55      9.26 o
   2  -5   6      393.02      361.37     12.96 o
   3  -5   6      928.77      886.36     21.57 o
   4  -5   6     1975.93     1814.10     30.12 o
   5  -5   6      257.24      260.34     18.67 o
   6  -5   6     1414.90     1375.24     42.58 o
   7  -5   6      756.32      749.64     34.24 o
   8  -5   6      615.45      590.82     39.68 o
   9  -5   6      694.42      700.21     37.24 o
  10  -5   6       49.76       65.23     27.72 o
  11  -5   6      110.22      112.65     44.20 o
 -12  -4   6       28.96       74.27     40.26 o
 -11  -4   6        0.12      -40.63     40.63 o
 -10  -4   6      639.71      616.11     40.80 o
  -9  -4   6      777.25      779.96     49.30 o
  -8  -4   6     1043.81      958.85     36.37 o
  -7  -4   6     1140.94     1163.19     39.08 o
  -6  -4   6      211.45      160.41     19.47 o
  -5  -4   6        4.90       14.77     15.29 o
  -4  -4   6     3920.70     3626.17     86.39 o
  -3  -4   6       41.16       45.53     12.57 o
  -2  -4   6     1139.33     1165.58     25.13 o
  -1  -4   6       18.05       13.63      9.98 o
   0  -4   6     4888.58     5250.64     64.21 o
   1  -4   6       99.83      106.63     10.20 o
   2  -4   6     2299.43     2237.17     32.55 o
   3  -4   6      306.24      308.19     13.81 o
   4  -4   6        3.06      -11.86     11.86 o
   5  -4   6      511.61      513.64     19.20 o
   6  -4   6     6648.16     6390.93     78.59 o
   7  -4   6       20.46       43.15     20.18 o
   8  -4   6        7.53        5.88     21.06 o
   9  -4   6      454.06      523.90     33.29 o
  10  -4   6      322.69      324.81     31.90 o
  11  -4   6       26.99       11.11     28.47 o
 -12  -3   6      734.55      716.75     55.65 o
 -11  -3   6      589.97      626.96     49.91 o
 -10  -3   6       62.56       84.32     29.85 o
  -9  -3   6      611.58      598.26     32.82 o
  -8  -3   6      401.65      487.01     29.71 o
  -7  -3   6       62.73       19.03     19.16 o
  -6  -3   6     7625.09     7801.13    108.39 o
  -5  -3   6      418.19      381.92     20.74 o
  -4  -3   6     1814.04     1997.99     39.20 o
  -3  -3   6       66.90       64.61     12.96 o
  -2  -3   6     9485.30    10267.43    116.31 o
  -1  -3   6      366.60      340.25     15.23 o
   0  -3   6     1240.48     1448.82     29.67 o
   1  -3   6      220.17      264.27     13.12 o
   2  -3   6      620.71      669.25     23.68 o
   3  -3   6      756.28      751.48     31.87 o
   4  -3   6      781.10      833.18     24.85 o
   5  -3   6      458.95      476.31     18.50 o
   6  -3   6      272.07      262.88     17.28 o
   7  -3   6        4.00       -4.92     18.47 o
   8  -3   6       23.89        6.71     26.09 o
   9  -3   6       59.79       42.00     24.42 o
  10  -3   6      424.22      496.67     34.97 o
  11  -3   6     1009.55      923.04     43.77 o
 -12  -2   6       56.60       32.97     39.67 o
 -11  -2   6      526.18      597.26     50.48 o
 -10  -2   6      324.22      287.53     34.50 o
  -9  -2   6     1054.59     1051.24     44.47 o
  -8  -2   6       27.03       -1.31     20.21 o
  -7  -2   6      843.66      841.56     31.44 o
  -6  -2   6       82.26       36.33     16.98 o
  -5  -2   6        0.87       -2.91     14.52 o
  -4  -2   6        2.16      -12.58     13.03 o
  -3  -2   6       44.98       34.62     12.67 o
  -2  -2   6     4134.48     4032.86     56.94 o
  -1  -2   6      343.99      307.11     12.62 o
   0  -2   6     2595.79     2534.32     40.19 o
   1  -2   6      638.65      564.37     16.60 o
   2  -2   6     4916.06     5012.27     62.26 o
   3  -2   6      581.37      572.50     18.05 o
   4  -2   6      358.16      424.96     19.37 o
   5  -2   6     1066.33     1084.37     27.21 o
   6  -2   6      475.44      525.90     20.53 o
   7  -2   6        4.55       -7.66     14.57 o
   8  -2   6      432.26      450.42     28.51 o
   9  -2   6      216.65      194.43     35.50 o
  10  -2   6      537.14      529.64     49.82 o
  11  -2   6      215.02      226.39     31.85 o
  12  -2   6      216.98      252.39     34.82 o
 -12  -1   6        1.53      -22.17     64.49 o
 -11  -1   6       90.70      148.27     73.28 o
 -10  -1   6     1182.69     1189.13     60.20 o
  -9  -1   6      258.79      247.31     30.22 o
  -8  -1   6     1804.80     1859.87     47.52 o
  -7  -1   6      136.92      120.40     16.20 o
  -6  -1   6      176.47      169.01     14.87 o
  -5  -1   6      275.80      263.68     18.45 o
  -4  -1   6      630.52      482.48     19.64 o
  -3  -1   6       37.26       11.92     12.34 o
  -2  -1   6     6405.95     6286.28     82.13 o
  -1  -1   6        8.04       -5.55      9.92 o
   0  -1   6     1891.33     1529.27     33.64 o
   1  -1   6      108.68       94.25     14.76 o
   2  -1   6     2291.48     2238.83     34.91 o
   3  -1   6      263.71      256.82     15.55 o
   4  -1   6     1663.42     1863.72     56.80 o
   5  -1   6      471.45      438.69     18.82 o
   6  -1   6     3210.17     3511.69     72.01 o
   7  -1   6       20.06        2.48     14.47 o
   8  -1   6     1022.14      963.30     32.69 o
   9  -1   6      634.13      629.15     32.90 o
  10  -1   6      366.29      337.90     34.62 o
  11  -1   6       16.35      -18.48     26.82 o
  12  -1   6        2.09       28.89     30.51 o
 -12   0   6      119.77      137.68     43.34 o
 -11   0   6      181.35      176.28     40.98 o
 -10   0   6      101.82       70.90     41.42 o
  -9   0   6      884.92      973.29     45.53 o
  -8   0   6       29.32       49.60     23.19 o
  -7   0   6      177.42      168.85     16.51 o
  -6   0   6     1551.89     1539.60     32.08 o
  -5   0   6       15.83       35.21     12.05 o
  -4   0   6       29.66       30.15     11.70 o
  -3   0   6      195.34      176.34     14.02 o
  -2   0   6     7316.18     7548.05     96.14 o
  -1   0   6      406.30      400.72     14.57 o
   0   0   6    24234.52    24574.05    297.33 o
   1   0   6       12.83        5.35     10.19 o
   2   0   6     2572.96     2509.50     45.24 o
   3   0   6       76.80       78.30     12.69 o
   4   0   6      440.79      457.15     20.47 o
   5   0   6       14.92        3.63     12.80 o
   6   0   6        0.09       20.80     20.82 o
   7   0   6      404.34      306.91     28.72 o
   8   0   6      665.81      654.97     25.47 o
   9   0   6       64.84       36.98     28.02 o
  10   0   6     1301.94     1184.74     59.58 o
  11   0   6      350.87      304.76     32.41 o
  12   0   6      552.58      543.87     40.10 o
 -11   1   6       35.08       66.21     34.30 o
 -10   1   6     1373.99     1394.96     56.44 o
  -9   1   6        1.26      -25.61     25.61 o
  -8   1   6     3759.28     3811.73     69.24 o
  -7   1   6       28.08       30.69     16.30 o
  -6   1   6      270.98      216.14     16.11 o
  -5   1   6      518.57      560.12     18.53 o
  -4   1   6        0.60      -10.61     10.61 o
  -3   1   6       56.58       49.31     10.68 o
  -2   1   6     2684.70     2372.71     38.05 o
  -1   1   6       68.57       50.78     10.70 o
   0   1   6    76599.70    78741.04    836.31 o
   1   1   6        7.73       -3.04     12.74 o
   2   1   6     6538.58     7088.98    101.41 o
   3   1   6      196.42      170.73     13.09 o
   4   1   6     1008.28     1122.94     34.48 o
   5   1   6      480.21      469.42     19.21 o
   6   1   6       27.22       13.28     14.37 o
   7   1   6        0.98      -15.90     15.90 o
   8   1   6      249.45      167.39     17.82 o
   9   1   6     1764.04     1790.11     46.45 o
  10   1   6     1684.12     1643.44     51.13 o
  11   1   6      334.54      360.71     42.39 o
  12   1   6       36.09       27.70     34.47 o
 -11   2   6     1571.89     1776.53     65.70 o
 -10   2   6      391.63      329.07     40.16 o
  -9   2   6     1448.10     1374.56     70.85 o
  -8   2   6      556.90      581.78     30.08 o
  -7   2   6     1647.73     1689.82     39.74 o
  -6   2   6     2465.71     2353.78     39.70 o
  -5   2   6      231.72      286.95     15.10 o
  -4   2   6      263.45      336.62     19.47 o
  -3   2   6     1057.94     1085.86     25.49 o
  -2   2   6     3380.72     3526.20     49.49 o
  -1   2   6       28.10       10.01      9.36 o
   0   2   6     3728.11     4010.04     54.41 o
   1   2   6       36.39       26.86     12.07 o
   2   2   6     1490.27     1589.08     27.67 o
   3   2   6      449.23      425.34     15.64 o
   4   2   6      583.42      583.07     18.75 o
   5   2   6      999.27      989.00     27.85 o
   6   2   6     2415.03     2483.91     43.66 o
   7   2   6     1102.20     1060.45     32.32 o
   8   2   6       37.66       59.79     17.57 o
   9   2   6       20.93       37.29     20.82 o
  10   2   6       77.31       81.85     23.54 o
  11   2   6      418.59      506.73     35.87 o
  12   2   6      148.49      106.76     36.31 o
 -11   3   6      244.51      232.95     37.85 o
 -10   3   6      331.15      422.80     60.51 o
  -9   3   6      175.98      126.85     25.74 o
  -8   3   6     1175.75     1152.76     40.83 o
  -7   3   6       33.74       49.67     19.36 o
  -6   3   6     2199.41     2164.94     51.38 o
  -5   3   6     1158.01     1170.09     29.66 o
  -4   3   6       11.03        3.80     11.03 o
  -3   3   6        0.16       -9.50      9.50 o
  -2   3   6      428.86      343.82     12.72 o
  -1   3   6      202.88      216.85     11.08 o
   0   3   6     6454.29     6781.84     71.36 o
   1   3   6      227.90      244.00     11.69 o
   2   3   6      133.11      141.43     11.02 o
   3   3   6        0.06        0.51     10.39 o
   4   3   6     6435.84     6558.90     80.22 o
   5   3   6     3076.51     3196.38     52.90 o
   6   3   6      151.32       87.44     15.37 o
   7   3   6      202.86      212.78     19.40 o
   8   3   6       35.37       -8.04     16.75 o
   9   3   6     1759.27     1846.56     64.27 o
  10   3   6      571.13      668.54     32.47 o
  11   3   6      463.83      423.40     34.74 o
  12   3   6      117.01      113.50     35.69 o
 -11   4   6      867.81      974.21     52.87 o
 -10   4   6      785.52      703.43     45.30 o
  -9   4   6      414.35      416.97     31.07 o
  -8   4   6     3120.89     3339.22     66.85 o
  -7   4   6      410.75      422.66     26.83 o
  -6   4   6       72.71       73.34     26.47 o
  -5   4   6        8.96       11.29     16.50 o
  -4   4   6      962.56     1024.27     32.72 o
  -3   4   6      205.76      186.81     11.32 o
  -2   4   6     1526.00     1940.87     29.59 o
  -1   4   6       58.18       47.89      8.13 o
   0   4   6      395.94      432.99     15.67 o
   1   4   6       49.39       43.62      9.79 o
   2   4   6     8015.74     8201.99     92.82 o
   3   4   6      156.34      151.90     11.86 o
   4   4   6     2132.64     2297.54     37.22 o
   5   4   6      104.94      127.68     14.20 o
   6   4   6    11522.99    11362.72    134.41 o
   7   4   6      553.45      514.53     23.76 o
   8   4   6        5.95       -6.17     16.78 o
   9   4   6        2.28      -18.79     19.97 o
  10   4   6      189.44      228.87     26.10 o
  11   4   6        9.50       -3.23     24.67 o
  12   4   6       52.15      103.02     39.99 o
 -11   5   6     1391.77     1376.40     91.32 o
 -10   5   6      743.33      690.10     45.34 o
  -9   5   6        2.55        8.34     24.08 o
  -8   5   6     1015.33      964.44     38.47 o
  -7   5   6       23.28       37.62     20.42 o
  -6   5   6     2893.76     2884.86     57.09 o
  -5   5   6      154.57      139.79     17.99 o
  -4   5   6     2390.74     2430.91     40.73 o
  -3   5   6       10.40        0.08      8.92 o
  -2   5   6     1773.37     1797.04     26.22 o
  -1   5   6       33.44       26.68     29.38 o
   0   5   6     5377.38     5770.19    126.48 o
   1   5   6       49.86       74.07      7.81 o
   2   5   6     3700.60     4155.39     55.53 o
   3   5   6       88.98       61.90     10.24 o
   4   5   6    13380.33    13489.93    151.80 o
   5   5   6      588.01      532.62     19.62 o
   6   5   6      377.52      361.49     19.46 o
   7   5   6       13.01        6.54     16.48 o
   8   5   6      401.91      393.75     25.35 o
   9   5   6       51.77       57.70     22.25 o
  10   5   6      498.09      519.67     32.92 o
  11   5   6        4.83      -24.22     24.22 o
  12   5   6        0.16        9.92     33.49 o
 -10   6   6        1.34      -26.23     26.23 o
  -9   6   6      344.12      354.86     30.90 o
  -8   6   6     2120.42     2197.98     55.95 o
  -7   6   6        1.83       -7.15     19.65 o
  -6   6   6     1742.61     1794.96     45.45 o
  -5   6   6      722.68      719.17     28.35 o
  -4   6   6       96.25      115.56     14.95 o
  -3   6   6       50.28       43.66      9.26 o
  -2   6   6        0.87      -12.92     16.68 o
  -1   6   6       47.41       29.03     21.72 o
   0   6   6     7620.91     8179.65    171.87 o
   1   6   6       64.62       55.49      8.36 o
   2   6   6     7261.81     7546.32    134.78 o
   3   6   6      279.44      267.71     12.94 o
   4   6   6     1342.98     1427.76     28.75 o
   5   6   6       54.49       65.00     13.22 o
   6   6   6     3975.88     3878.68     57.24 o
   7   6   6     1468.68     1469.06     38.09 o
   8   6   6      538.48      574.19     24.84 o
   9   6   6       70.08       79.08     21.37 o
  10   6   6        4.64      -27.33     28.01 o
  11   6   6     1365.09     1322.96     57.99 o
  12   6   6      255.42      212.37     33.72 o
 -10   7   6      720.22      762.40     41.35 o
  -9   7   6      502.82      548.59     35.36 o
  -8   7   6       24.04        1.62     22.98 o
  -7   7   6      212.45      176.15     23.97 o
  -6   7   6      109.30       96.72     21.83 o
  -5   7   6      423.40      432.98     24.48 o
  -4   7   6      762.12      717.73     23.37 o
  -3   7   6        1.70       14.76      8.87 o
  -2   7   6      162.89      149.05     21.11 o
  -1   7   6       53.09       42.33     23.66 o
   0   7   6       72.40      110.78     21.60 o
   1   7   6        0.04       -6.36      7.50 o
   2   7   6        2.79       -4.41      9.87 o
   3   7   6       22.07       33.62     11.27 o
   4   7   6     4793.60     4597.50     61.72 o
   5   7   6       20.32        3.44     12.47 o
   6   7   6      158.94      202.87     23.73 o
   7   7   6      306.38      371.95     23.32 o
   8   7   6       62.16       75.42     18.33 o
   9   7   6      418.34      381.87     43.98 o
  10   7   6      539.03      606.73     38.60 o
  11   7   6      390.97      423.11     44.58 o
  12   7   6      856.04     1021.51     75.95 o
 -10   8   6        0.88      -29.04     45.90 o
  -9   8   6        9.08      -18.14     28.46 o
  -8   8   6     1139.81     1175.77     43.66 o
  -7   8   6      316.30      360.09     30.81 o
  -6   8   6       39.86       29.04     19.41 o
  -5   8   6      271.84      270.86     21.12 o
  -4   8   6     4068.29     3914.65     62.76 o
  -3   8   6      104.89       76.27     22.50 o
  -2   8   6     3246.66     3170.74     72.24 o
  -1   8   6      153.35      158.63     33.48 o
   0   8   6     2130.69     2287.56     57.80 o
   1   8   6       99.23       93.36     21.66 o
   2   8   6       54.90       31.94     10.21 o
   3   8   6      217.16      219.49     19.45 o
   4   8   6       23.43       11.33     11.32 o
   5   8   6       10.42        0.16     12.83 o
   6   8   6      434.34      423.76     22.27 o
   7   8   6       87.47      104.22     19.61 o
   8   8   6     2352.30     2297.10     47.97 o
   9   8   6      203.69      169.25     28.67 o
  10   8   6       23.58       42.76     34.24 o
  11   8   6      683.94      643.52     75.07 o
  12   8   6        5.31      -34.06     34.06 o
  -9   9   6       41.36       41.95     27.46 o
  -8   9   6      424.19      506.72     33.13 o
  -7   9   6      796.94      798.01     39.49 o
  -6   9   6        6.20      -19.14     19.14 o
  -5   9   6       47.25       34.89     17.80 o
  -4   9   6     3527.55     3474.61     58.44 o
  -3   9   6      120.61       91.84     34.21 o
  -2   9   6      116.59      115.30     22.37 o
  -1   9   6        4.28       20.33     19.86 o
   0   9   6     1037.18      850.30     70.62 o
   1   9   6        3.99       19.73     19.96 o
   2   9   6      220.17      256.41     13.40 o
   3   9   6        8.79       14.96     15.78 o
   4   9   6      272.13      247.29     22.77 o
   5   9   6      100.47       55.24     21.64 o
   6   9   6        5.20       22.65     23.67 o
   7   9   6       76.78       85.14     23.67 o
   8   9   6      822.24      802.72     33.48 o
   9   9   6      460.51      482.93     40.92 o
  10   9   6     2556.19     2698.21    162.61 o
  11   9   6      832.46      908.62     67.99 o
  12   9   6       52.37       45.09     76.52 o
  -9  10   6      182.30      205.13     49.70 o
  -8  10   6     1691.94     1684.51     58.17 o
  -7  10   6        4.54       21.47     33.66 o
  -6  10   6       15.15       33.31     30.70 o
  -5  10   6      584.14      604.79     29.19 o
  -4  10   6     2074.95     2006.16     42.63 o
  -3  10   6       48.80       31.20     24.33 o
  -2  10   6     1549.29     1449.79     53.23 o
  -1  10   6       10.28       36.56     21.18 o
   0  10   6      108.93       83.66     21.15 o
   1  10   6       35.59       47.60     22.24 o
   2  10   6      797.66      823.30     24.40 o
   3  10   6       49.41       39.66     17.32 o
   4  10   6       60.92       54.00     20.42 o
   5  10   6       34.17       35.76     21.11 o
   6  10   6     1086.09     1039.72     49.97 o
   7  10   6       12.53      -29.47     37.08 o
   8  10   6     2779.95     2754.29     77.31 o
   9  10   6       24.90       34.54     40.02 o
  10  10   6       23.09      -40.81     43.04 o
  11  10   6      162.63      196.09     52.18 o
  -8  11   6      497.99      542.76     34.80 o
  -7  11   6      106.36       99.21     24.56 o
  -6  11   6       63.68       64.23     21.56 o
  -5  11   6      136.90      121.85     20.42 o
  -4  11   6     3256.02     3301.67     68.87 o
  -3  11   6        0.57        5.93     33.61 o
  -2  11   6      325.58      312.19     29.14 o
  -1  11   6        0.03       16.79     21.67 o
   0  11   6     3231.54     3052.19     73.85 o
   1  11   6       34.08       58.76     27.33 o
   2  11   6     2526.36     2664.51     55.74 o
   3  11   6      104.57       92.37     18.80 o
   4  11   6       24.15       46.18     20.36 o
   5  11   6      820.67      854.44     39.18 o
   6  11   6       96.18      151.81     26.52 o
   7  11   6       21.03       20.36     26.82 o
   8  11   6     1655.09     1511.04     76.26 o
   9  11   6       10.77      -13.78     39.12 o
  10  11   6     1276.33     1459.74    115.47 o
  11  11   6      600.68      554.46    123.67 o
  -7  12   6      485.47      485.73     43.65 o
  -6  12   6      138.76      193.95     24.39 o
  -5  12   6        3.50       -0.20     18.47 o
  -4  12   6      254.98      289.28     45.89 o
  -3  12   6       16.37       -7.97     34.29 o
  -2  12   6     1682.88     1691.82     59.06 o
  -1  12   6       10.00        1.09     26.35 o
   0  12   6      386.55      468.12     30.98 o
   1  12   6       14.62       -4.10     25.96 o
   2  12   6     1040.10     1104.75     44.92 o
   3  12   6        6.97      -14.19     41.00 o
   4  12   6      213.17      147.49     29.95 o
   5  12   6       25.80        1.35     30.88 o
   6  12   6      307.92      264.96     31.56 o
   7  12   6     1488.71     1494.21     59.69 o
   8  12   6     2612.85     2534.48     94.21 o
   9  12   6        9.21        2.07     47.14 o
  10  12   6       95.37       23.06     46.35 o
  -7  13   6       20.22       21.82     56.03 o
  -6  13   6       75.58      119.67     25.14 o
  -5  13   6      574.00      707.27     53.48 o
  -4  13   6      717.10      660.33     60.34 o
  -3  13   6        4.31       -4.10     36.72 o
  -2  13   6      281.65      270.91     31.25 o
  -1  13   6        1.60        4.78     47.14 o
   0  13   6      510.07      547.58     58.08 o
   2  13   6      278.23      282.33     47.14 o
   3  13   6        2.56        6.35     43.04 o
   4  13   6     3043.99     2737.71     81.65 o
   5  13   6     1134.62     1211.71     50.46 o
   6  13   6      478.46      488.52     37.31 o
   7  13   6      155.32      115.59     97.02 o
   8  13   6      825.44      839.11     66.28 o
   9  13   6      137.48      152.62     46.35 o
  10  13   6      240.87      309.48     55.55 o
  -6  14   6       17.83        3.69     26.90 o
  -5  14   6      139.05      127.09     94.29 o
  -4  14   6     1097.03     1054.76     72.72 o
  -3  14   6       38.14       24.60     39.62 o
  -2  14   6      986.58     1005.82     66.65 o
  -1  14   6       89.43       98.36     53.98 o
   0  14   6       83.92       65.59     50.56 o
   2  14   6      403.11      417.07     30.92 o
   3  14   6        0.93       56.94     27.53 o
   4  14   6      393.77      392.43     30.71 o
   5  14   6       32.84       47.28     66.96 o
   6  14   6       90.96      106.01     36.68 o
   7  14   6      572.12      728.23     56.02 o
   8  14   6      897.02      796.24     61.82 o
   9  14   6       49.17       94.15     45.89 o
  -5  15   6       40.80       25.44     47.82 o
  -4  15   6        0.33      -12.94     43.89 o
  -3  15   6       21.73       33.39     42.02 o
  -2  15   6      873.91      752.93    123.67 o
  -1  15   6       69.67       59.87     51.93 o
   0  15   6     3191.83     3073.28    150.32 o
   2  15   6      405.25      365.11     30.92 o
   3  15   6      134.58      181.64     38.95 o
   4  15   6     1826.87     1773.17     68.08 o
   5  15   6      483.20      502.48     64.91 o
   6  15   6      878.46      853.87     56.52 o
   7  15   6       73.81      109.53     41.06 o
   8  15   6       91.67      101.01     45.38 o
   9  15   6       52.98        9.42     45.71 o
  -3  16   6        9.05      -33.20     42.38 o
  -2  16   6       21.05       36.38     42.02 o
  -1  16   6        4.52       33.19     40.09 o
   2  16   6     1963.89     2160.33     67.11 o
   3  16   6        1.99      -12.58     28.01 o
   4  16   6     1037.99     1189.96     84.04 o
   5  16   6       17.60       24.60     34.79 o
   6  16   6       59.11       73.15     39.12 o
   7  16   6       65.87       36.63     40.09 o
  -2  17   6        0.25      -41.96     41.96 o
  -1  17   6      155.86      147.58     65.59 o
   2  17   6      451.65      522.39     44.41 o
   3  17   6       83.28       90.85     52.61 o
   4  17   6      327.57      366.47     41.55 o
   5  17   6       21.10      -33.78     33.78 o
   6  17   6        0.83       12.30     38.65 o
   2  18   6     2314.16     2289.68     73.42 o
   3  18   6        5.58       70.39     32.36 o
   4  18   6        6.10       -5.47     33.82 o
  -2 -17   7       18.58      -10.93     54.66 o
  -5 -16   7      131.83      161.22     47.32 o
  -4 -16   7       57.50      141.49     44.42 o
  -3 -16   7       87.89       81.73     35.10 o
  -2 -16   7        8.87       25.59     32.76 o
  -1 -16   7        4.10      -12.52     30.91 o
   0 -16   7       27.14       12.66     31.39 o
   1 -16   7      161.27      142.28     34.07 o
   2 -16   7        5.77       20.65     31.10 o
  -7 -15   7     1634.77     1686.11     90.25 o
  -6 -15   7      187.99      214.68     50.72 o
  -5 -15   7     2693.62     2696.21     99.51 o
  -4 -15   7        4.13       62.71     40.55 o
  -3 -15   7      267.23      279.60     36.47 o
  -2 -15   7        0.70      102.45     32.00 o
  -1 -15   7        1.12       13.45     29.44 o
   0 -15   7       22.34       42.46     32.23 o
   1 -15   7      105.31       61.95     49.17 o
   2 -15   7       20.38       19.05     29.34 o
   3 -15   7      813.77      807.49     71.15 o
   4 -15   7       41.16       10.84     32.01 o
  -8 -14   7      323.08      353.85    120.25 o
  -7 -14   7     1231.94     1389.75     81.17 o
  -6 -14   7      385.52      330.57     51.10 o
  -5 -14   7     1029.91     1028.01    152.37 o
  -4 -14   7      114.93      181.70     40.58 o
  -3 -14   7      800.31      856.92     46.53 o
  -2 -14   7       99.22       40.51     29.41 o
  -1 -14   7       92.24       93.55     30.08 o
   0 -14   7       13.67       29.64     28.02 o
   1 -14   7      324.33      333.92     30.45 o
   2 -14   7       40.16       67.62     25.35 o
   3 -14   7      128.96      146.53     28.22 o
   4 -14   7       43.28       45.55     45.56 o
   5 -14   7     1081.63     1254.84    103.48 o
  -9 -13   7       18.74      -54.66     64.23 o
  -8 -13   7      141.92      100.66     79.94 o
  -7 -13   7     1031.41     1030.15    144.85 o
  -6 -13   7      127.23      160.06    107.27 o
  -5 -13   7     1697.12     1705.16     79.16 o
  -4 -13   7       18.58      -23.50     34.75 o
  -3 -13   7     1170.29     1118.81     50.69 o
  -2 -13   7        2.56       -9.27     23.16 o
  -1 -13   7      540.80      501.79     34.32 o
   0 -13   7        0.34      -22.01     22.01 o
   1 -13   7      311.89      370.47     29.74 o
   2 -13   7       64.95       93.86     24.98 o
   3 -13   7      921.32      945.46     41.65 o
   4 -13   7      329.41      307.10     52.07 o
   5 -13   7      682.37      737.87     68.05 o
   6 -13   7      142.46      128.67     36.89 o
  -9 -12   7       35.64      -18.54     75.16 o
  -8 -12   7      402.79      369.78     79.94 o
  -7 -12   7     1657.15     1734.95     83.08 o
  -6 -12   7      386.13      373.59     47.76 o
  -5 -12   7       16.27       21.88     36.23 o
  -4 -12   7        1.34        8.55     26.19 o
  -3 -12   7      133.75      139.00     29.45 o
  -2 -12   7       18.87       31.44     22.50 o
  -1 -12   7      111.89      161.31     24.57 o
   0 -12   7        0.89      -20.82     21.25 o
   1 -12   7      116.94      142.11     24.38 o
   2 -12   7      319.61      307.63     45.76 o
   3 -12   7     1069.08     1053.93     42.15 o
   4 -12   7       73.66       89.18     25.61 o
   5 -12   7       64.30       67.14     26.85 o
   6 -12   7      191.39      197.19     32.05 o
   7 -12   7      130.07      130.31     28.18 o
 -10 -11   7     1161.75     1316.68     84.88 o
  -9 -11   7       95.33        0.29     45.71 o
  -8 -11   7      214.56      207.81     48.31 o
  -7 -11   7     1408.00     1060.41     66.59 o
  -6 -11   7       67.58       46.46     37.68 o
  -5 -11   7      206.50      140.73     38.16 o
  -4 -11   7       61.11       86.45     26.65 o
  -3 -11   7       16.95       20.79     32.60 o
  -2 -11   7        6.23       -3.21     20.43 o
  -1 -11   7     1037.19     1098.98     41.26 o
   0 -11   7      151.69      158.48     23.00 o
   1 -11   7      676.61      700.14     33.01 o
   2 -11   7        1.55       26.99     21.41 o
   3 -11   7        0.01       -6.47     28.52 o
   4 -11   7      362.59      414.09     27.12 o
   5 -11   7     2068.62     1999.40     51.97 o
   6 -11   7       83.02      106.40     39.20 o
   7 -11   7      140.90      117.92     26.86 o
   8 -11   7      443.41      476.26     35.55 o
 -10 -10   7        2.87       36.71     48.62 o
  -9 -10   7        1.21       12.30     44.92 o
  -8 -10   7      659.04      684.39     59.37 o
  -7 -10   7       52.96      108.14     41.68 o
  -6 -10   7      217.39      247.64     47.83 o
  -5 -10   7     1119.23      970.60     56.04 o
  -4 -10   7       57.28       69.18     24.54 o
  -3 -10   7     1247.11     1249.86     71.30 o
  -2 -10   7      170.07      191.97     26.55 o
  -1 -10   7      785.23      729.64     31.72 o
   0 -10   7       14.09        6.11     19.82 o
   1 -10   7      843.70      796.83     28.26 o
   2 -10   7      318.49      360.08     22.89 o
   3 -10   7      105.12       79.44     19.38 o
   4 -10   7       70.21       72.40     20.53 o
   5 -10   7        0.15       20.62     20.78 o
   6 -10   7        1.68      -25.02     25.02 o
   7 -10   7      146.39      145.71     27.06 o
   8 -10   7      727.36      753.53     46.13 o
 -11  -9   7      508.02      702.38     97.02 o
 -10  -9   7      557.37      592.68    113.42 o
  -9  -9   7      197.62      185.63     53.98 o
  -8  -9   7       45.85       26.56     32.30 o
  -7  -9   7       13.04        7.21     28.56 o
  -6  -9   7      404.20      276.40     32.52 o
  -5  -9   7       15.48      -13.01     23.26 o
  -4  -9   7       92.67       92.00     15.76 o
  -3  -9   7      957.84      935.14     33.73 o
  -2  -9   7      198.78      199.61     20.40 o
  -1  -9   7    12276.40    11975.71    173.40 o
   0  -9   7      101.64       83.95     20.04 o
   1  -9   7      397.57      368.62     24.29 o
   2  -9   7      200.58      196.30     19.43 o
   3  -9   7      429.36      478.34     24.41 o
   4  -9   7        8.75       26.19     18.52 o
   5  -9   7      314.79      320.06     28.76 o
   6  -9   7       62.36      103.98     26.63 o
   7  -9   7      685.66      686.40     42.81 o
   8  -9   7        6.19       19.15     25.53 o
   9  -9   7      301.92      322.20     50.18 o
 -11  -8   7      400.36      421.58     48.62 o
 -10  -8   7       78.09      130.73     55.18 o
  -9  -8   7       37.13       54.53     35.13 o
  -8  -8   7      350.01      315.57     34.49 o
  -7  -8   7      268.96      243.29     27.19 o
  -6  -8   7       52.02       24.39     18.93 o
  -5  -8   7      200.16      256.26     20.01 o
  -4  -8   7       28.61       -4.48     15.43 o
  -3  -8   7     6195.87     6094.59     77.20 o
  -2  -8   7        5.95        0.57     14.19 o
  -1  -8   7     5247.61     5022.10     72.02 o
   0  -8   7      354.48      369.95     16.18 o
   1  -8   7     1970.74     1817.08     30.63 o
   2  -8   7        2.17      -13.18     13.18 o
   3  -8   7        0.03       -8.80     16.45 o
   4  -8   7        2.32       -3.89     17.56 o
   5  -8   7        1.51      -22.90     30.97 o
   6  -8   7     1139.04     1141.62     45.25 o
   7  -8   7     1065.21     1016.50     39.75 o
   8  -8   7       24.32      -23.93     23.93 o
   9  -8   7     1223.29     1241.33     58.79 o
 -11  -7   7        3.66       18.30     37.27 o
 -10  -7   7       27.92       43.59     43.06 o
  -9  -7   7       48.65       45.12     24.98 o
  -8  -7   7      293.58      301.28     27.78 o
  -7  -7   7     2161.27     2065.96     50.26 o
  -6  -7   7      358.57      272.84     23.06 o
  -5  -7   7     1930.35     1811.06     41.85 o
  -4  -7   7      102.11      121.18     15.74 o
  -3  -7   7     3163.04     3227.31     47.70 o
  -2  -7   7      138.00      128.94     16.43 o
  -1  -7   7     2443.89     2158.27     35.56 o
   0  -7   7        7.60       -1.26     10.26 o
   1  -7   7      954.94      893.60     22.38 o
   2  -7   7      337.21      326.45     15.06 o
   3  -7   7      173.14      185.89     14.35 o
   4  -7   7       74.32       85.51     18.85 o
   5  -7   7      155.70      110.84     23.13 o
   6  -7   7      579.04      512.93     33.05 o
   7  -7   7      982.41      910.20     36.99 o
   8  -7   7      588.58      565.25     33.62 o
   9  -7   7      962.77      899.57     44.51 o
  10  -7   7       35.91        9.06     28.39 o
 -11  -6   7      176.79       69.38     34.03 o
 -10  -6   7      341.72      380.91     32.68 o
  -9  -6   7     1196.62     1189.42     43.93 o
  -8  -6   7        0.17      -21.90     21.90 o
  -7  -6   7       28.14       11.10     20.18 o
  -6  -6   7     1345.32     1220.18     38.52 o
  -5  -6   7        0.44       -9.99     15.92 o
  -4  -6   7       12.61       17.17     18.78 o
  -3  -6   7     6512.70     6430.20     86.85 o
  -2  -6   7       43.72       20.34     11.26 o
  -1  -6   7      276.28      278.09     14.09 o
   0  -6   7        9.02        0.85      9.75 o
   1  -6   7     5011.52     5494.13     59.47 o
   2  -6   7      149.04      137.07     11.21 o
   3  -6   7       25.22        8.06     10.65 o
   4  -6   7        2.09       -0.87     12.79 o
   5  -6   7       73.83       78.06     19.68 o
   6  -6   7     1121.75     1079.44     37.37 o
   7  -6   7      553.69      480.74     35.97 o
   8  -6   7       22.79       14.97     23.36 o
   9  -6   7      161.73      176.37     28.75 o
  10  -6   7     1567.15     1492.06     59.15 o
 -11  -5   7       93.80       81.57     33.64 o
 -10  -5   7        5.04        6.27     26.22 o
  -9  -5   7      109.37      121.02     27.13 o
  -8  -5   7       16.72       -4.55     23.05 o
  -7  -5   7     2370.40     2159.95     57.99 o
  -6  -5   7      255.38      289.42     22.70 o
  -5  -5   7       27.46       30.48     16.43 o
  -4  -5   7      307.70      247.74     17.43 o
  -3  -5   7       79.31       73.11     10.87 o
  -2  -5   7        7.32       -5.93     12.53 o
  -1  -5   7        0.02       -4.08     10.36 o
   0  -5   7      113.84      123.02     12.15 o
   1  -5   7     3018.71     3112.27     38.21 o
   2  -5   7        0.42       -4.59      9.53 o
   3  -5   7      447.21      404.93     14.97 o
   4  -5   7       72.37       66.83     12.26 o
   5  -5   7    10260.15    10202.02    124.97 o
   6  -5   7      608.24      598.39     29.05 o
   7  -5   7      124.58      125.15     23.01 o
   8  -5   7      401.68      410.18     34.14 o
   9  -5   7      101.74      123.01     26.67 o
  10  -5   7        1.28      -19.21     27.19 o
  11  -5   7        1.33       22.15     29.37 o
 -11  -4   7      240.52      236.13     42.77 o
 -10  -4   7      707.55      725.42     42.80 o
  -9  -4   7      251.11      269.80     27.94 o
  -8  -4   7     1018.66     1034.66     38.71 o
  -7  -4   7     6872.50     6935.37    102.41 o
  -6  -4   7       11.46        1.57     17.60 o
  -5  -4   7       48.67       74.16     16.51 o
  -4  -4   7       47.71       37.43     14.36 o
  -3  -4   7      229.70      225.52     15.31 o
  -2  -4   7        4.77       -6.21     10.44 o
  -1  -4   7     6088.24     6937.31    101.28 o
   0  -4   7      186.77      182.27     14.00 o
   1  -4   7      891.41      914.09     21.61 o
   2  -4   7      372.21      365.77     14.31 o
   3  -4   7     8449.16     8133.11     90.00 o
   4  -4   7      226.19      234.29     15.87 o
   5  -4   7      118.03      113.05     15.48 o
   6  -4   7      463.85      432.75     22.80 o
   7  -4   7        0.23       10.58     19.89 o
   8  -4   7      239.08      219.33     25.75 o
   9  -4   7     1125.11     1119.82     43.85 o
  10  -4   7        0.02        6.28     25.84 o
  11  -4   7      417.68      371.83     35.38 o
 -12  -3   7      209.97      276.20     46.07 o
 -11  -3   7      191.97      230.48     65.60 o
 -10  -3   7      381.20      402.01     36.66 o
  -9  -3   7     3322.58     3239.34     66.20 o
  -8  -3   7       27.77       24.00     21.19 o
  -7  -3   7      568.39      593.03     28.67 o
  -6  -3   7     1601.46     1629.53     40.66 o
  -5  -3   7       28.25       43.65     19.28 o
  -4  -3   7      257.95      233.85     17.14 o
  -3  -3   7      529.09      479.68     18.92 o
  -2  -3   7      136.83      111.93     11.63 o
  -1  -3   7      221.19      203.40     14.51 o
   0  -3   7      181.68      184.50     18.59 o
   1  -3   7    42688.42    43770.20    467.97 o
   2  -3   7      801.57      768.80     26.28 o
   3  -3   7     2214.33     2107.04     37.58 o
   4  -3   7       24.23       -5.04     12.27 o
   5  -3   7     5997.96     6469.44     77.22 o
   6  -3   7     1202.41     1212.19     30.80 o
   7  -3   7       31.71       19.45     16.36 o
   8  -3   7      201.02      166.94     26.71 o
   9  -3   7        8.12        3.15     23.23 o
  10  -3   7      550.61      536.90     36.02 o
  11  -3   7      172.51      258.93     32.58 o
 -12  -2   7       16.94      -11.10     51.24 o
 -11  -2   7      467.72      492.15     68.88 o
 -10  -2   7       32.30      -20.87     32.00 o
  -9  -2   7      636.10      693.19     38.90 o
  -8  -2   7      135.36      168.70     23.38 o
  -7  -2   7     2099.15     2053.86     59.58 o
  -6  -2   7      363.18      391.48     23.06 o
  -5  -2   7     2313.85     2114.96     43.38 o
  -4  -2   7        7.24        6.90     16.12 o
  -3  -2   7      350.14      392.74     17.88 o
  -2  -2   7       42.61       51.94     12.19 o
  -1  -2   7     4413.08     4346.80     60.32 o
   0  -2   7      107.06      114.91     12.95 o
   1  -2   7    16135.45    15949.98    193.08 o
   2  -2   7      502.28      437.25     16.02 o
   3  -2   7     8052.91     7718.84     92.18 o
   4  -2   7      407.03      412.11     19.30 o
   5  -2   7      727.57      682.11     27.40 o
   6  -2   7      467.64      478.76     20.61 o
   7  -2   7      235.26      207.65     18.59 o
   8  -2   7      123.05      102.75     20.05 o
   9  -2   7      811.24      843.45     50.10 o
  10  -2   7       15.49       10.37     25.71 o
  11  -2   7      693.89      714.85     40.95 o
  12  -2   7      332.60      434.72     43.45 o
 -12  -1   7       22.40      170.81     71.06 o
 -11  -1   7      176.56      143.52     39.89 o
 -10  -1   7      196.14      190.30     37.80 o
  -9  -1   7     1512.88     1644.53     62.52 o
  -8  -1   7      855.85      871.63     40.98 o
  -7  -1   7       40.60       92.08     20.38 o
  -6  -1   7      210.74      196.65     19.80 o
  -5  -1   7       36.19       48.81     15.59 o
  -4  -1   7      571.82      583.81     23.81 o
  -3  -1   7      132.49      160.62     14.77 o
  -2  -1   7        6.63        9.24     11.78 o
  -1  -1   7        2.83       -0.13     10.33 o
   0  -1   7        7.67       -5.74     11.61 o
   1  -1   7       80.10       38.98     11.14 o
   2  -1   7        5.11        7.78     11.02 o
   3  -1   7     1932.96     2022.04     42.97 o
   4  -1   7      409.23      406.04     17.42 o
   5  -1   7      420.45      423.41     18.91 o
   6  -1   7      468.24      491.16     29.64 o
   7  -1   7        0.99      -14.46     15.28 o
   8  -1   7     1000.80      998.25     29.02 o
   9  -1   7       36.61       49.87     23.71 o
  10  -1   7     1333.69     1350.61     56.21 o
  11  -1   7       83.05       40.98     34.57 o
  12  -1   7       16.13       49.23     30.38 o
 -11   0   7      340.16      294.10     43.91 o
 -10   0   7      272.40      259.69     40.92 o
  -9   0   7      632.81      642.45     45.41 o
  -8   0   7      434.98      502.85     32.81 o
  -7   0   7      381.44      404.24     20.99 o
  -6   0   7        7.46       24.36     13.66 o
  -5   0   7       77.45       65.81     15.55 o
  -4   0   7       84.23       83.23     14.14 o
  -3   0   7     4108.40     4273.93     83.82 o
  -2   0   7       35.36       44.34     11.95 o
  -1   0   7     1322.53     1366.93     26.89 o
   0   0   7      105.96      112.62     12.51 o
   1   0   7     2546.29     2658.01     47.47 o
   2   0   7      209.13      211.32     13.16 o
   3   0   7     3051.40     2995.86     60.10 o
   4   0   7      187.80      163.47     14.27 o
   5   0   7       54.64       73.63     13.89 o
   6   0   7      104.57      121.82     16.75 o
   7   0   7     1230.53     1148.60     34.24 o
   8   0   7      367.23      334.96     20.31 o
   9   0   7     1890.41     2053.57     60.87 o
  10   0   7      185.08      186.35     27.80 o
  11   0   7      198.16      152.00     35.90 o
  12   0   7     1102.69     1106.47     57.57 o
 -11   1   7      138.32       97.32     39.69 o
 -10   1   7      402.94      332.00     42.32 o
  -9   1   7      621.83      609.08     45.32 o
  -8   1   7     1462.32     1436.95     51.49 o
  -7   1   7       33.07        9.00     17.49 o
  -6   1   7       62.51       39.05     14.47 o
  -5   1   7     6810.87     7205.25     89.33 o
  -4   1   7        3.54       -5.75     10.86 o
  -3   1   7     3651.87     3986.13     57.81 o
  -2   1   7       48.80       39.05     11.81 o
  -1   1   7       19.24        3.73      9.88 o
   0   1   7       26.24       28.84     10.17 o
   1   1   7    10367.73    11127.76    162.59 o
   2   1   7        2.78        4.48     11.95 o
   3   1   7      320.35      315.62     15.02 o
   4   1   7        5.98       -5.43     11.88 o
   5   1   7        0.97       21.56     13.34 o
   6   1   7       60.10       43.37     15.25 o
   7   1   7     2714.17     2757.25     63.86 o
   8   1   7       13.25      -17.89     17.89 o
   9   1   7      572.33      596.15     27.23 o
  10   1   7     2224.82     2173.36     57.29 o
  11   1   7        0.00       -6.74     30.31 o
  12   1   7      453.26      522.69     99.21 o
 -11   2   7      519.29      601.23     51.68 o
 -10   2   7      499.38      575.35     46.35 o
  -9   2   7     1317.37     1305.02     52.50 o
  -8   2   7      209.46      207.61     24.03 o
  -7   2   7     1649.93     1742.61     50.26 o
  -6   2   7      419.43      422.82     24.43 o
  -5   2   7     2423.56     2632.65     42.43 o
  -4   2   7       11.13        1.30     11.02 o
  -3   2   7     7221.89     7443.69     88.05 o
  -2   2   7      144.89      137.22     13.72 o
  -1   2   7     1997.30     1898.79     29.98 o
   0   2   7        0.42       -4.29      9.33 o
   1   2   7    11425.49    11984.60    162.70 o
   2   2   7       37.16        8.18     10.58 o
   3   2   7     1446.78     1597.18     29.92 o
   4   2   7       32.68       38.48     12.34 o
   5   2   7      434.70      468.69     20.37 o
   6   2   7       92.91       78.86     15.68 o
   7   2   7     5645.47     5715.06     79.01 o
   8   2   7       47.40       21.22     26.89 o
   9   2   7      644.90      623.88     29.52 o
  10   2   7      489.19      443.99     30.35 o
  11   2   7       45.62       71.71     28.15 o
  12   2   7       86.01       12.63     33.95 o
 -11   3   7      370.96      451.55     47.70 o
 -10   3   7      181.35      236.91     35.62 o
  -9   3   7      367.22      377.01     35.54 o
  -8   3   7      549.97      547.90     30.87 o
  -7   3   7       32.10       34.58     19.42 o
  -6   3   7      137.44      116.10     18.65 o
  -5   3   7     2415.95     2110.53     45.32 o
  -4   3   7        5.38       12.31     12.03 o
  -3   3   7     4216.97     4217.22     60.15 o
  -2   3   7        6.34        1.78     10.54 o
  -1   3   7     7691.69     8398.27     94.36 o
   0   3   7        9.80        4.74      8.74 o
   1   3   7      206.98      180.36     11.62 o
   2   3   7      123.93      140.63     11.15 o
   3   3   7     2876.50     3265.70     45.42 o
   4   3   7     1099.35     1087.93     28.42 o
   5   3   7    11566.12    11766.23    136.64 o
   6   3   7      928.32      867.99     34.22 o
   7   3   7     1165.30     1221.21     34.82 o
   8   3   7      112.11      122.54     20.19 o
   9   3   7     1036.58     1071.02     40.63 o
  10   3   7        1.14       16.06     24.49 o
  11   3   7       20.39      -25.67     26.44 o
  12   3   7      342.72      354.86     36.97 o
 -11   4   7       62.42       71.50     35.90 o
 -10   4   7      131.67      207.95     44.90 o
  -9   4   7      759.35      783.34     37.74 o
  -8   4   7      351.46      393.38     28.75 o
  -7   4   7      512.73      512.62     27.95 o
  -6   4   7      169.38      167.39     20.27 o
  -5   4   7     2229.00     2441.00     48.37 o
  -4   4   7       47.94       49.22     14.69 o
  -3   4   7     1235.03     1215.33     28.90 o
  -2   4   7        1.01       -9.00      9.00 o
  -1   4   7      259.47      266.83     11.64 o
   0   4   7        0.96        8.93      8.40 o
   1   4   7       11.06       -3.27      9.68 o
   2   4   7       45.09       43.78      9.52 o
   3   4   7     1129.93     1170.61     25.04 o
   4   4   7     1512.41     1531.72     46.43 o
   5   4   7      232.08      217.97     17.21 o
   6   4   7      980.91      951.98     29.51 o
   7   4   7     1419.61     1387.18     36.43 o
   8   4   7      323.83      314.60     23.30 o
   9   4   7      710.48      739.43     28.95 o
  10   4   7      820.93      867.97     39.79 o
  11   4   7      675.53      680.78     35.48 o
  12   4   7      228.74      274.10     34.99 o
 -10   5   7      101.36      117.65     34.27 o
  -9   5   7      704.13      696.83     38.25 o
  -8   5   7     1737.86     1779.26     51.33 o
  -7   5   7     1063.83     1153.62     48.35 o
  -6   5   7      111.68       87.08     19.61 o
  -5   5   7     2790.68     2712.35     52.26 o
  -4   5   7      157.55      173.34     14.75 o
  -3   5   7      578.17      618.21     19.84 o
  -2   5   7      258.48      246.58     11.42 o
  -1   5   7       31.34       63.46      8.35 o
   0   5   7        4.16        4.17      8.72 o
   1   5   7      534.45      923.68     28.84 o
   2   5   7       15.32       14.84      9.54 o
   3   5   7      326.10      423.02     19.96 o
   4   5   7     1432.32     1379.15     28.83 o
   5   5   7     1939.32     1870.91     35.37 o
   6   5   7     1221.95     1138.10     31.64 o
   7   5   7     2192.52     2185.60     43.95 o
   8   5   7      293.13      302.36     22.97 o
   9   5   7      182.92      185.14     21.59 o
  10   5   7       22.94       42.86     24.79 o
  11   5   7     1039.82      956.82     39.49 o
  12   5   7        1.76       29.61     40.04 o
 -10   6   7      236.59      196.64     35.55 o
  -9   6   7      888.01      904.21     41.04 o
  -8   6   7      184.66      192.80     26.58 o
  -7   6   7      956.20      906.06     44.97 o
  -6   6   7     1500.18     1619.16     44.39 o
  -5   6   7      721.49      763.91     28.14 o
  -4   6   7        1.92        1.45     12.49 o
  -3   6   7       34.35       51.76      9.81 o
  -2   6   7       25.99       22.34      8.16 o
  -1   6   7     2679.99     2642.19     78.25 o
   0   6   7       63.00       87.71     13.72 o
   1   6   7       22.89       12.60      8.48 o
   2   6   7       13.86       12.83     11.72 o
   3   6   7     5482.09     5467.01     66.06 o
   4   6   7     2006.05     1982.57     34.09 o
   5   6   7       83.66       67.65     13.62 o
   6   6   7      155.30      128.68     16.59 o
   7   6   7     5647.86     5731.64     79.08 o
   8   6   7      106.61      117.68     19.83 o
   9   6   7      137.30      144.91     21.07 o
  10   6   7      233.24      256.84     29.11 o
  11   6   7      392.77      416.99     38.55 o
  12   6   7      219.59      233.19     34.41 o
 -10   7   7      316.53      347.41     59.26 o
  -9   7   7      325.79      395.75     32.98 o
  -8   7   7      479.77      480.78     32.17 o
  -7   7   7      565.77      591.71     31.30 o
  -6   7   7      233.81      202.97     22.51 o
  -5   7   7     4701.34     4725.49    121.49 o
  -4   7   7      190.17      172.18     15.27 o
  -3   7   7       85.77       47.71      9.56 o
  -2   7   7       14.59        2.73     24.16 o
  -1   7   7      147.31      205.81     22.79 o
   0   7   7       12.60       19.91     37.58 o
   1   7   7     4583.23     4305.00     63.05 o
   2   7   7        5.59        2.54     12.45 o
   3   7   7     1800.64     1861.01     46.43 o
   4   7   7      198.01      213.69     14.95 o
   5   7   7       12.22        9.99     12.56 o
   6   7   7        0.82      -14.34     14.34 o
   7   7   7       38.17       57.39     17.34 o
   8   7   7      211.98      239.35     21.92 o
   9   7   7     2905.57     2868.31     55.85 o
  10   7   7      422.94      423.78     35.66 o
  11   7   7     1407.52     1429.44     56.30 o
  12   7   7       34.72      105.99     36.22 o
  -9   8   7      141.48      135.12     28.90 o
  -8   8   7      312.37      270.08     28.80 o
  -7   8   7       49.77       54.36     33.31 o
  -6   8   7      163.25      134.90     29.22 o
  -5   8   7       95.11       79.63     18.55 o
  -4   8   7      350.84      323.67     19.65 o
  -3   8   7      463.06      470.88     17.01 o
  -2   8   7      347.90      314.02     35.71 o
  -1   8   7    24550.02    24618.61    397.77 o
   0   8   7       20.94       25.20     21.34 o
   1   8   7     3311.52     3845.74     66.10 o
   2   8   7        0.11      -13.13     13.13 o
   3   8   7     7899.03     7663.48    133.32 o
   4   8   7      126.66      121.54     12.82 o
   5   8   7      379.71      360.71     25.00 o
   6   8   7      262.62      277.33     22.54 o
   7   8   7      448.03      471.56     45.79 o
   8   8   7     2136.71     2260.22     51.36 o
   9   8   7      103.19      145.42     25.46 o
  10   8   7      319.73      267.33     54.31 o
  11   8   7       20.24       53.47     36.80 o
  12   8   7        1.60       11.40     34.86 o
  -9   9   7       36.46       35.90     27.54 o
  -8   9   7        0.01      -23.77     23.77 o
  -7   9   7      622.15      674.19     33.41 o
  -6   9   7      371.91      396.70     26.58 o
  -5   9   7      272.24      287.12     21.77 o
  -4   9   7      448.73      435.56     22.37 o
  -3   9   7     2474.54     2511.35     68.84 o
  -2   9   7       60.65       12.80     28.94 o
  -1   9   7      901.17     1048.98     42.95 o
   0   9   7        8.05       12.24     21.66 o
   1   9   7     6145.48     5895.18    104.02 o
   2   9   7      117.43      110.84     11.93 o
   3   9   7     1377.51     1273.30     36.09 o
   4   9   7       24.10      -18.01     18.01 o
   5   9   7      364.96      362.93     21.21 o
   6   9   7      133.62      131.28     24.26 o
   7   9   7        2.18       -6.55     20.41 o
   8   9   7        0.84       30.66     21.44 o
   9   9   7      573.26      579.02     36.98 o
  10   9   7      938.43     1070.36     55.26 o
  11   9   7     1589.28     1746.72     73.09 o
  -8  10   7      859.66      933.96     59.52 o
  -7  10   7     1161.16     1121.92     41.35 o
  -6  10   7        0.80      -19.50     19.50 o
  -5  10   7     2048.63     1874.79     66.27 o
  -4  10   7       33.96       24.73     15.56 o
  -3  10   7      506.58      505.29     52.43 o
  -2  10   7      157.57      110.00     33.82 o
  -1  10   7     5507.10     5175.38    106.03 o
   0  10   7        5.09       -6.83     22.96 o
   1  10   7      853.44      938.27     48.05 o
   2  10   7       40.01       39.73     13.11 o
   3  10   7     1722.44     1483.83     43.62 o
   4  10   7        1.97       -6.91     19.15 o
   5  10   7        4.43       31.20     21.64 o
   6  10   7       98.68      106.98     25.86 o
   7  10   7        6.95      -25.51     25.51 o
   8  10   7     2302.08     2255.37     60.62 o
   9  10   7       19.94      -25.55     38.61 o
  10  10   7      569.14      596.01    106.59 o
  11  10   7       22.66       75.45     49.17 o
  -8  11   7      143.17      122.23     31.76 o
  -7  11   7       18.74       40.85     23.86 o
  -6  11   7      390.14      426.34     33.34 o
  -5  11   7      161.25      165.54     25.30 o
  -4  11   7      384.12      359.02     25.54 o
  -3  11   7      552.98      591.59     37.60 o
  -2  11   7      134.26      142.22     38.95 o
  -1  11   7     1648.77     1519.99     55.18 o
   0  11   7       23.27       17.30     24.94 o
   1  11   7     3116.80     3115.64    114.79 o
   2  11   7       32.31       40.54     16.57 o
   3  11   7      100.73      155.25     20.18 o
   4  11   7        1.10       -4.93     18.69 o
   5  11   7     3435.20     3543.34     77.82 o
   6  11   7      215.18      256.17     29.67 o
   7  11   7     1368.16     1239.13     53.26 o
   8  11   7       21.55       36.18     26.71 o
   9  11   7       68.45       -6.30     39.58 o
  10  11   7      274.92      275.56     75.84 o
  11  11   7      363.38      316.18     57.44 o
  -7  12   7      766.68      754.96     50.76 o
  -6  12   7        4.05       16.41     21.06 o
  -5  12   7      748.05      774.19     34.28 o
  -4  12   7       40.93      -27.89     37.65 o
  -3  12   7      338.74      252.34     44.32 o
  -2  12   7       21.37       31.71     25.38 o
  -1  12   7      258.92      310.56     34.23 o
   0  12   7        1.34      -22.74     22.74 o
   1  12   7      117.69      118.89     32.80 o
   2  12   7       36.72       57.92     16.82 o
   3  12   7      249.72      383.59     24.92 o
   4  12   7       70.36       50.06     27.53 o
   5  12   7     2709.29     2688.28     84.05 o
   6  12   7       80.27       32.29     33.78 o
   7  12   7     1868.23     1952.39     86.72 o
   8  12   7     1589.54     1695.13     81.64 o
   9  12   7      436.33      330.01     51.18 o
  10  12   7      537.10      461.90     57.88 o
  -6  13   7      181.87      145.92     29.78 o
  -5  13   7     1416.67     1419.29     45.02 o
  -4  13   7       33.71       12.55     48.51 o
  -3  13   7      407.66      466.32     53.04 o
  -2  13   7       67.44       56.21     26.64 o
  -1  13   7      474.67      440.98     34.43 o
   0  13   7        0.93      -35.53     42.36 o
   2  13   7       20.93       61.94     46.46 o
   3  13   7     1057.84     1071.67     51.18 o
   4  13   7       66.02       18.93     28.94 o
   5  13   7     3540.10     3455.16     99.04 o
   6  13   7      135.23       99.56     30.64 o
   7  13   7     3471.88     3166.89     86.16 o
   8  13   7        4.67       -6.83     39.62 o
   9  13   7      177.01      172.69     46.35 o
  10  13   7        0.07       25.53     47.14 o
  -6  14   7        1.10       48.28     49.70 o
  -5  14   7     1257.53     1146.44     78.75 o
  -4  14   7       59.89       54.07     79.94 o
  -3  14   7      139.49       82.81     55.34 o
  -2  14   7        9.77      -10.91     38.09 o
  -1  14   7       85.80      115.03     40.85 o
   0  14   7       11.40       10.93     49.19 o
   2  14   7       53.33       63.22     23.66 o
   3  14   7     2602.69     2714.65     78.25 o
   4  14   7      167.17      197.80     33.33 o
   5  14   7     4296.54     4175.15     90.98 o
   6  14   7        0.04       10.69     27.59 o
   7  14   7      472.68      412.68     48.79 o
   8  14   7      423.10      325.88     50.22 o
   9  14   7        4.95      -20.65     42.48 o
  -5  15   7      535.30      383.34     59.91 o
  -4  15   7       60.75       64.11     47.83 o
  -3  15   7       92.36       48.44     43.96 o
  -2  15   7       53.50       67.89     42.38 o
  -1  15   7     1068.32     1030.05     69.39 o
   0  15   7        0.45       16.40     51.93 o
   2  15   7       16.05      -26.39     26.65 o
   3  15   7      146.87      164.46     24.92 o
   4  15   7        1.34       45.65     24.36 o
   5  15   7     2557.80     2388.78    101.80 o
   6  15   7      231.37      178.05     40.09 o
   7  15   7      726.86      794.09     57.98 o
   8  15   7       33.61      -23.46     40.02 o
  -3  16   7      206.68      201.94     51.10 o
  -2  16   7        3.37       31.00     43.45 o
  -1  16   7     1555.39     1462.16    118.89 o
   2  16   7        0.19       47.80     25.07 o
   3  16   7      178.94      228.13     32.36 o
   4  16   7      185.25      231.35     45.78 o
   5  16   7      747.17      813.31     89.51 o
   6  16   7       21.58       11.62     36.72 o
   7  16   7      336.36      410.66     60.81 o
  -2  17   7      104.31       19.13     60.13 o
  -1  17   7        5.69      -20.50     60.13 o
   2  17   7        0.16       23.88     26.56 o
   3  17   7      133.62      122.15     32.36 o
   4  17   7       13.95       66.72     32.81 o
   5  17   7      143.10      239.94     40.99 o
   6  17   7       20.32       -6.83     37.68 o
   2  18   7       60.42      161.25     43.73 o
   3  18   7      169.73      218.42     35.26 o
  -5 -16   8      135.46      143.35     62.86 o
  -4 -16   8      274.21      396.08     57.39 o
  -3 -16   8      198.59      186.38     45.09 o
  -2 -16   8     2028.43     2145.55     73.38 o
  -1 -16   8      132.27      119.60     34.25 o
   0 -16   8      135.51      188.57     36.35 o
   1 -16   8       17.12        8.47     32.30 o
   2 -16   8        0.00      -64.23     64.23 o
  -6 -15   8      385.38      318.26     84.72 o
  -5 -15   8       18.10       12.19     49.88 o
  -4 -15   8     4295.86     4062.01    122.23 o
  -3 -15   8       52.02       30.91     32.08 o
  -2 -15   8       43.70       55.89     31.91 o
  -1 -15   8       14.51        7.94     35.17 o
   0 -15   8      439.37      426.47     39.76 o
   1 -15   8        3.60      -11.72     34.92 o
   2 -15   8      373.11      391.11     50.50 o
   3 -15   8        0.12       19.89     31.65 o
  -7 -14   8      417.08      417.04     64.91 o
  -6 -14   8      232.05      318.09     94.97 o
  -5 -14   8       41.19       44.30     63.54 o
  -4 -14   8       88.00       59.79     39.58 o
  -3 -14   8        2.55      -28.62     28.62 o
  -2 -14   8        0.10        1.51     34.18 o
  -1 -14   8        0.44      -25.64     25.64 o
   0 -14   8       31.96       26.96     25.58 o
   1 -14   8        2.49       31.03     25.29 o
   2 -14   8     1073.36     1100.10     45.21 o
   3 -14   8      236.57      289.84     31.59 o
   4 -14   8     1225.39     1257.73     60.95 o
   5 -14   8       16.14       18.64     29.78 o
  -8 -13   8      417.88      355.96     57.49 o
  -7 -13   8        3.49       -2.23     42.02 o
  -6 -13   8      321.77      392.86     51.10 o
  -5 -13   8      154.15      188.37     42.99 o
  -4 -13   8     1690.30     1691.46     76.32 o
  -3 -13   8       54.34       65.12     25.60 o
  -2 -13   8       44.84       56.70     31.76 o
  -1 -13   8        0.68      -19.37     23.68 o
   0 -13   8      112.92      145.30     26.85 o
   1 -13   8        7.70        8.75     23.85 o
   2 -13   8      254.26      245.08     29.34 o
   3 -13   8       28.28       44.84     25.87 o
   4 -13   8      806.19      765.44     40.53 o
   5 -13   8      538.97      506.41     37.43 o
   6 -13   8       76.47       82.30     34.93 o
  -9 -12   8       30.54       -4.99     48.05 o
  -8 -12   8      270.33      156.99     50.22 o
  -7 -12   8      378.11      451.55     53.62 o
  -6 -12   8      362.38      337.66     47.32 o
  -5 -12   8      128.55       59.97     38.16 o
  -4 -12   8       72.56      127.48     38.09 o
  -3 -12   8       15.36      -24.94     25.76 o
  -2 -12   8     1723.20     1725.73     51.75 o
  -1 -12   8       38.46       13.61     22.89 o
   0 -12   8      467.64      487.74     38.46 o
   1 -12   8      126.69      109.55     24.45 o
   2 -12   8     1962.73     2128.43     57.52 o
   3 -12   8      209.13      160.89     26.92 o
   4 -12   8     1084.10     1033.33     43.79 o
   5 -12   8      461.14      442.46     34.80 o
   6 -12   8       54.39       44.79     33.56 o
   7 -12   8       62.15       63.38     30.56 o
  -9 -11   8      156.91       45.81     48.28 o
  -8 -11   8     1606.99     1495.55     82.12 o
  -7 -11   8      379.95      293.22     47.82 o
  -6 -11   8       92.66       69.86     39.12 o
  -5 -11   8       65.01       13.59     45.78 o
  -4 -11   8       14.45       27.31     25.71 o
  -3 -11   8        5.36       36.56     41.15 o
  -2 -11   8     2532.93     2337.58     57.34 o
  -1 -11   8      534.67      467.42     29.67 o
   0 -11   8     5549.07     5588.27     97.07 o
   1 -11   8        0.34       19.43     22.09 o
   2 -11   8      603.98      639.52     33.55 o
   3 -11   8      276.46      297.00     28.01 o
   4 -11   8      225.79      212.15     27.54 o
   5 -11   8      254.55      236.76     26.64 o
   6 -11   8       56.18       75.49     28.31 o
   7 -11   8      257.91      250.74     30.56 o
 -10 -10   8      536.25      544.88     64.12 o
  -9 -10   8       11.82       13.67     45.38 o
  -8 -10   8       55.05       40.85     47.14 o
  -7 -10   8      200.30      237.22     56.71 o
  -6 -10   8     1139.29     1074.76     62.81 o
  -5 -10   8       50.89       40.31     34.79 o
  -4 -10   8       88.26      131.11     26.11 o
  -3 -10   8        2.13       14.03     25.53 o
  -2 -10   8      243.59      245.01     28.92 o
  -1 -10   8        2.66       10.67     20.41 o
   0 -10   8      174.37      176.99     26.23 o
   1 -10   8      315.68      308.86     28.40 o
   2 -10   8     3354.13     3206.52     66.42 o
   3 -10   8        8.75        1.75     18.18 o
   4 -10   8       21.63       26.21     20.13 o
   5 -10   8      206.59      178.80     24.52 o
   6 -10   8      186.69      206.02     30.07 o
   7 -10   8       97.88       74.50     26.03 o
   8 -10   8     1524.36     1544.08     59.59 o
 -10  -9   8      281.28      281.91     55.55 o
  -9  -9   8        0.20       -7.20     41.41 o
  -8  -9   8      313.10      318.81     39.67 o
  -7  -9   8      230.18      195.06     33.36 o
  -6  -9   8     1481.31     1346.90     55.46 o
  -5  -9   8        2.50      -18.74     18.74 o
  -4  -9   8      197.43      184.63     18.06 o
  -3  -9   8      346.44      350.34     24.41 o
  -2  -9   8      914.06      976.17     42.55 o
  -1  -9   8        0.03        4.98     19.43 o
   0  -9   8      733.91      764.03     38.86 o
   1  -9   8       85.65       72.40     13.66 o
   2  -9   8     1307.60     1232.30     36.58 o
   3  -9   8       70.44       37.91     18.44 o
   4  -9   8      217.89      191.00     22.28 o
   5  -9   8        2.85       17.29     21.00 o
   6  -9   8     1677.36     1781.51     57.23 o
   7  -9   8       20.06       36.56     23.92 o
   8  -9   8      346.13      339.02     35.93 o
   9  -9   8       22.93       97.35     29.48 o
 -11  -8   8      401.84      359.48     48.60 o
 -10  -8   8      301.03      339.46     44.69 o
  -9  -8   8      213.89      299.45     40.19 o
  -8  -8   8      730.23      568.71     43.88 o
  -7  -8   8       25.99       24.12     25.09 o
  -6  -8   8      203.69      128.71     26.43 o
  -5  -8   8       11.80        7.31     20.99 o
  -4  -8   8      491.36      410.19     19.35 o
  -3  -8   8      161.14      139.92     14.75 o
  -2  -8   8     1437.52     1368.36     30.29 o
  -1  -8   8       15.08       14.31     12.01 o
   0  -8   8        3.24       -2.80     12.94 o
   1  -8   8        8.55       14.70     11.03 o
   2  -8   8        6.80        0.76     13.88 o
   3  -8   8        0.57       -7.55     15.18 o
   4  -8   8      181.23      194.33     21.35 o
   5  -8   8       88.39       73.37     23.77 o
   6  -8   8      615.99      564.25     35.52 o
   7  -8   8      571.52      594.31     34.01 o
   8  -8   8      298.12      255.54     30.28 o
   9  -8   8     2803.10     2752.07     67.62 o
 -11  -7   8      522.60      504.34     98.39 o
 -10  -7   8      521.84      570.95     41.05 o
  -9  -7   8       53.93       70.42     26.26 o
  -8  -7   8     1153.36     1096.25     42.33 o
  -7  -7   8      233.44      218.79     24.27 o
  -6  -7   8       29.95       25.16     19.23 o
  -5  -7   8      560.38      520.87     24.76 o
  -4  -7   8     4804.43     4664.25     92.48 o
  -3  -7   8      106.55       80.25     13.87 o
  -2  -7   8      613.53      614.70     27.60 o
  -1  -7   8       97.26       71.97     15.89 o
   0  -7   8      405.23      422.04     16.13 o
   1  -7   8      134.22      132.32     11.17 o
   2  -7   8       16.45       12.80     11.76 o
   3  -7   8        0.56        1.93     14.68 o
   4  -7   8      484.84      512.82     23.70 o
   5  -7   8       12.61       16.45     21.54 o
   6  -7   8     3784.13     3616.22     76.61 o
   7  -7   8       48.30       52.05     23.15 o
   8  -7   8       41.90       80.16     25.53 o
   9  -7   8        0.92       16.17     26.54 o
  10  -7   8      127.53      122.95     39.09 o
 -11  -6   8        6.67        8.48     36.29 o
 -10  -6   8      208.86      251.13     30.91 o
  -9  -6   8        0.71      -13.09     24.33 o
  -8  -6   8      785.72      800.20     35.22 o
  -7  -6   8       38.54       16.71     24.98 o
  -6  -6   8    12398.19    12092.73    159.38 o
  -5  -6   8      132.80      129.19     18.75 o
  -4  -6   8      149.63      168.60     16.63 o
  -3  -6   8       74.68       75.13     13.25 o
  -2  -6   8     2476.35     2470.37     39.61 o
  -1  -6   8        0.03      -11.03     11.03 o
   0  -6   8      525.97      596.21     18.93 o
   1  -6   8        6.64       -3.92      9.60 o
   2  -6   8     2530.75     2482.89     34.86 o
   3  -6   8        2.06       12.92     11.17 o
   4  -6   8      754.38      700.42     22.65 o
   5  -6   8      274.62      267.26     23.44 o
   6  -6   8      956.60      897.37     34.41 o
   7  -6   8       62.39       54.39     22.76 o
   8  -6   8      464.75      502.28     37.93 o
   9  -6   8      922.22      920.85     42.02 o
  10  -6   8     1966.83     1850.66     61.18 o
 -11  -5   8       18.08       19.60     33.33 o
 -10  -5   8      872.45      862.97     46.07 o
  -9  -5   8       74.62       55.43     25.15 o
  -8  -5   8     1756.00     1730.30     49.11 o
  -7  -5   8       59.09       13.53     20.55 o
  -6  -5   8       15.46       32.60     21.06 o
  -5  -5   8      245.18      238.49     20.16 o
  -4  -5   8     4072.07     3724.14     59.88 o
  -3  -5   8      308.42      331.22     13.34 o
  -2  -5   8      322.87      454.13     17.23 o
  -1  -5   8       14.22        9.45     11.38 o
   0  -5   8      333.84      341.59     15.70 o
   1  -5   8       41.96       20.00     10.13 o
   2  -5   8     6636.26     7131.26     80.24 o
   3  -5   8      102.15      105.61     12.72 o
   4  -5   8      220.74      195.94     15.91 o
   5  -5   8     2649.09     2562.85     47.28 o
   6  -5   8     2626.81     2393.84     48.05 o
   7  -5   8      153.16      171.66     23.94 o
   8  -5   8        2.58      -10.36     22.66 o
   9  -5   8      255.65      199.97     28.88 o
  10  -5   8       61.83      109.18     35.27 o
  11  -5   8        2.76      -22.33     29.10 o
 -11  -4   8      339.51      344.50     50.60 o
 -10  -4   8      175.66      175.42     33.47 o
  -9  -4   8      243.31      243.07     28.25 o
  -8  -4   8      351.92      359.66     28.04 o
  -7  -4   8     2115.63     2071.88     50.20 o
  -6  -4   8     3056.18     2979.63     56.46 o
  -5  -4   8       51.68       88.09     17.67 o
  -4  -4   8      333.23      349.15     23.71 o
  -3  -4   8      326.04      301.05     17.03 o
  -2  -4   8     2781.74     2874.20     38.42 o
  -1  -4   8        0.01       -7.97     12.17 o
   0  -4   8        2.34      -11.15     11.75 o
   1  -4   8        0.67        7.28     11.18 o
   2  -4   8     1142.28     1210.58     27.99 o
   3  -4   8      419.56      420.64     16.41 o
   4  -4   8      874.81      792.78     22.72 o
   5  -4   8      439.05      455.62     22.41 o
   6  -4   8      301.57      302.87     20.84 o
   7  -4   8        2.35        4.09     20.05 o
   8  -4   8        0.37       -1.01     22.25 o
   9  -4   8      182.33      216.80     28.51 o
  10  -4   8      424.13      424.94     34.45 o
  11  -4   8      152.58      159.08     32.14 o
 -11  -3   8        2.05       14.28     47.53 o
 -10  -3   8      523.14      526.43     39.60 o
  -9  -3   8      876.16      855.35     42.67 o
  -8  -3   8     1988.69     2069.92     64.40 o
  -7  -3   8     2428.70     2400.80     52.89 o
  -6  -3   8      223.30      202.50     21.17 o
  -5  -3   8        2.73       13.80     15.93 o
  -4  -3   8     1391.01     1280.67     33.26 o
  -3  -3   8        9.68       -0.44     12.81 o
  -2  -3   8      476.20      538.16     18.13 o
  -1  -3   8      208.44      176.57     14.77 o
   0  -3   8     4669.60     4893.96     68.08 o
   1  -3   8     1295.40     1350.54     28.56 o
   2  -3   8      482.11      614.11     19.60 o
   3  -3   8      210.54      229.86     14.99 o
   4  -3   8       21.34       32.16     14.45 o
   5  -3   8     1740.76     1749.31     37.27 o
   6  -3   8     4501.08     4557.09     61.81 o
   7  -3   8       18.35       45.40     18.29 o
   8  -3   8      414.56      335.94     31.07 o
   9  -3   8      327.81      387.09     31.40 o
  10  -3   8      459.00      449.61     34.37 o
  11  -3   8        2.42        7.21     28.87 o
 -11  -2   8      633.27      655.24     52.15 o
 -10  -2   8       76.30       62.17     34.59 o
  -9  -2   8      139.92      147.28     29.20 o
  -8  -2   8      614.46      624.26     31.35 o
  -7  -2   8       38.12      -11.37     19.24 o
  -6  -2   8     2885.09     2885.99     54.13 o
  -5  -2   8      527.07      454.17     22.59 o
  -4  -2   8     2255.67     2295.39     43.35 o
  -3  -2   8       45.49       32.31     14.98 o
  -2  -2   8     8852.10     8793.79    166.07 o
  -1  -2   8       26.72       22.76     10.70 o
   0  -2   8     5766.70     5372.66     72.72 o
   1  -2   8      139.28      127.59     12.67 o
   2  -2   8     1735.22     1638.81     31.56 o
   3  -2   8      894.16      841.55     24.47 o
   4  -2   8       28.96       20.90     13.94 o
   5  -2   8      179.98      176.22     16.24 o
   6  -2   8     1750.00     1699.66     35.69 o
   7  -2   8      145.67      173.51     18.56 o
   8  -2   8     2651.87     2565.92     59.75 o
   9  -2   8        0.10      -11.78     37.62 o
  10  -2   8     1604.60     1576.77     59.02 o
  11  -2   8       43.30       64.03     29.42 o
 -11  -1   8        4.03       41.08     36.81 o
 -10  -1   8      203.98      227.71     37.85 o
  -9  -1   8     1013.53      946.41     88.44 o
  -8  -1   8       38.07       39.88     24.19 o
  -7  -1   8       32.35       17.37     19.72 o
  -6  -1   8     1172.82     1045.11     35.43 o
  -5  -1   8        8.98       23.09     15.69 o
  -4  -1   8     2553.51     2803.08     48.88 o
  -3  -1   8      118.14      132.88     14.70 o
  -2  -1   8     2226.85     2013.81     44.32 o
  -1  -1   8       41.30       46.10     11.46 o
   0  -1   8     4563.02     4491.35     63.06 o
   1  -1   8        9.27       22.63     12.09 o
   2  -1   8     1791.14     1496.33     37.18 o
   3  -1   8      223.97      216.20     18.61 o
   4  -1   8      367.76      410.85     19.72 o
   5  -1   8       55.68       45.11     14.28 o
   6  -1   8      417.05      424.53     21.31 o
   7  -1   8      143.21      119.54     18.68 o
   8  -1   8      620.64      642.35     26.72 o
   9  -1   8        3.66      -20.04     20.44 o
  10  -1   8     1030.59     1007.79     47.89 o
  11  -1   8        1.71      -19.04     26.93 o
  12  -1   8      107.29       78.35     33.80 o
 -11   0   8        4.28      -35.13     35.13 o
 -10   0   8      934.08      946.42     54.95 o
  -9   0   8       14.72       48.67     31.25 o
  -8   0   8     2015.77     2026.15    105.81 o
  -7   0   8        7.35       -0.61     19.77 o
  -6   0   8      257.39      274.16     21.04 o
  -5   0   8       50.07       56.92     15.82 o
  -4   0   8     1927.38     1933.90     39.28 o
  -3   0   8       11.20       20.61     12.92 o
  -2   0   8     2408.82     2163.41     39.06 o
  -1   0   8       37.91       24.99     11.10 o
   0   0   8     3938.07     3703.80     85.33 o
   1   0   8       66.74       64.11     12.69 o
   2   0   8      975.20     1005.98     25.35 o
   3   0   8       36.81       36.31     18.51 o
   4   0   8     3093.57     3482.77     50.70 o
   5   0   8      135.82      102.62     15.02 o
   6   0   8     2475.61     2549.16     58.25 o
   7   0   8      161.73      157.68     19.04 o
   8   0   8     1978.88     1809.23     43.83 o
   9   0   8      580.02      610.63     27.68 o
  10   0   8       44.13      116.07     26.90 o
  11   0   8      454.06      464.37     40.60 o
  12   0   8      104.24      125.95     39.11 o
 -11   1   8      178.46      169.32     42.21 o
 -10   1   8      130.96      137.57     51.32 o
  -9   1   8      414.43      454.64     41.39 o
  -8   1   8      282.35      290.96     34.44 o
  -7   1   8       75.03       51.65     18.49 o
  -6   1   8     4316.26     4069.04    110.00 o
  -5   1   8      337.09      315.72     17.18 o
  -4   1   8      335.22      367.34     18.47 o
  -3   1   8      205.84      226.32     15.58 o
  -2   1   8     9807.82     9976.22    143.69 o
  -1   1   8      552.34      574.90     18.03 o
   0   1   8    18341.73    18779.45    205.81 o
   1   1   8        0.01       -1.86     13.58 o
   2   1   8    14622.02    15817.94    214.30 o
   3   1   8      559.05      500.90     17.55 o
   4   1   8        1.59       13.57     12.31 o
   5   1   8      105.35       98.16     14.96 o
   6   1   8       54.76       39.21     15.34 o
   7   1   8     1662.55     1700.08     40.24 o
   8   1   8       26.96       45.64     19.00 o
   9   1   8       21.46       33.81     18.26 o
  10   1   8      777.37      745.52     42.58 o
  11   1   8      120.74      134.04     44.18 o
  12   1   8      214.75      176.59     38.52 o
 -11   2   8       10.92      -44.41     68.77 o
 -10   2   8      404.06      465.66     45.89 o
  -9   2   8      575.12      575.41     45.59 o
  -8   2   8      988.24     1055.54     43.36 o
  -7   2   8       12.20       -0.40     20.55 o
  -6   2   8      719.39      794.99     28.72 o
  -5   2   8     1327.82     1393.25     31.88 o
  -4   2   8      482.60      487.70     17.44 o
  -3   2   8        7.76        2.14     11.52 o
  -2   2   8     4570.25     4606.51     65.04 o
  -1   2   8       16.28       12.43     10.06 o
   0   2   8    17145.48    17871.25    195.92 o
   1   2   8        0.35        6.48     12.41 o
   2   2   8      958.16      997.43     24.66 o
   3   2   8        6.61      -11.13     11.13 o
   4   2   8     8554.96     8721.13    113.26 o
   5   2   8      138.61       96.05     14.73 o
   6   2   8      364.23      305.20     19.33 o
   7   2   8      327.85      332.96     21.76 o
   8   2   8      197.33      189.66     21.81 o
   9   2   8     1246.56     1331.40     37.27 o
  10   2   8      332.38      320.02     27.77 o
  11   2   8       25.30       80.96     28.46 o
  12   2   8        0.52      -32.55     32.57 o
 -11   3   8      448.51      642.29     54.05 o
 -10   3   8       15.24       11.07     33.80 o
  -9   3   8      417.20      409.07     40.73 o
  -8   3   8      808.12      858.69     56.02 o
  -7   3   8       15.65       41.05     27.22 o
  -6   3   8        1.18      -11.84     18.70 o
  -5   3   8        7.94       -3.81     14.51 o
  -4   3   8       15.88        8.52     12.88 o
  -3   3   8      477.31      460.26     19.07 o
  -2   3   8      822.69     1023.31     27.36 o
  -1   3   8        0.17       -9.84      9.84 o
   0   3   8      809.66      799.86     23.22 o
   1   3   8       23.32       20.86     10.60 o
   2   3   8     5475.54     5730.57     69.20 o
   3   3   8      278.75      244.73     14.18 o
   4   3   8      486.95      490.27     18.28 o
   5   3   8      379.52      359.11     18.47 o
   6   3   8     6106.33     6273.13     90.53 o
   7   3   8     2747.53     2655.43     67.67 o
   8   3   8      122.30      113.77     20.19 o
   9   3   8       46.51       57.83     22.48 o
  10   3   8      488.79      458.56     32.24 o
  11   3   8        5.45       61.85     27.68 o
  12   3   8      112.61      160.94     32.92 o
 -11   4   8      333.44      370.09     47.92 o
 -10   4   8      129.94       85.37     37.20 o
  -9   4   8      546.41      564.08     40.09 o
  -8   4   8      368.32      362.40     28.43 o
  -7   4   8       59.82       15.96     20.02 o
  -6   4   8     1645.38     1667.14     52.47 o
  -5   4   8      372.17      410.39     35.11 o
  -4   4   8     1047.76     1011.35     38.50 o
  -3   4   8       12.55        7.99     13.99 o
  -2   4   8     2588.15     2655.62     47.11 o
  -1   4   8        1.16       -6.73      9.06 o
   0   4   8     4534.37     4650.93     57.59 o
   1   4   8        0.17        5.88     11.03 o
   2   4   8     3249.78     3400.76     45.09 o
   3   4   8      127.34      142.43     12.35 o
   4   4   8    15306.81    15552.60    190.98 o
   5   4   8      566.77      552.28     20.62 o
   6   4   8      186.46      212.80     17.92 o
   7   4   8        8.86       16.50     17.04 o
   8   4   8     2354.17     2441.86     48.71 o
   9   4   8      738.96      816.87     30.09 o
  10   4   8      516.18      475.79     29.82 o
  11   4   8      187.55      252.77     41.04 o
  12   4   8      311.60      323.65     35.98 o
 -10   5   8     1579.06     1526.00     97.04 o
  -9   5   8      783.29      793.15     38.87 o
  -8   5   8     3274.18     3301.13     73.28 o
  -7   5   8       79.30       70.54     33.02 o
  -6   5   8      468.05      501.20     27.03 o
  -5   5   8      126.64      110.90     18.52 o
  -4   5   8      349.31      360.29     22.26 o
  -3   5   8      222.80      222.80     15.18 o
  -2   5   8     7688.44     8002.78    100.73 o
  -1   5   8       87.01       87.79     11.10 o
   0   5   8      415.94      438.17     14.20 o
   1   5   8       18.35       22.75     15.19 o
   2   5   8     4020.44     3650.23     51.84 o
   3   5   8       68.87       59.36     11.15 o
   4   5   8      333.72      505.77     17.83 o
   5   5   8       20.09       23.04     13.47 o
   6   5   8     6096.74     6051.80     85.56 o
   7   5   8     1811.14     1791.09     40.56 o
   8   5   8      395.89      420.14     26.28 o
   9   5   8      175.34      147.98     21.47 o
  10   5   8      143.86      170.98     25.23 o
  11   5   8      185.07      186.66     30.39 o
  12   5   8        3.13       -3.76     39.45 o
 -10   6   8      947.72      983.01     57.76 o
  -9   6   8        1.89      -25.21     25.21 o
  -8   6   8       24.06       -2.35     23.12 o
  -7   6   8      187.04      172.82     23.83 o
  -6   6   8     3191.36     3248.58     61.94 o
  -5   6   8       14.77       37.67     17.70 o
  -4   6   8      891.21      853.88     28.38 o
  -3   6   8        0.74      -10.42     10.42 o
  -2   6   8     1583.67     1571.72     27.29 o
  -1   6   8       35.05       22.63      8.22 o
   0   6   8     2688.37     2864.33     42.69 o
   1   6   8        4.52        3.95      9.25 o
   2   6   8        3.58        3.27     11.17 o
   3   6   8      211.30      218.52     12.29 o
   4   6   8    25546.59    25543.18    278.59 o
   5   6   8        0.73       -5.86     12.94 o
   6   6   8       26.48       15.85     15.29 o
   7   6   8      401.25      383.56     29.54 o
   8   6   8       46.84       56.90     31.78 o
   9   6   8        6.48        7.05     19.08 o
  10   6   8      731.30      760.56     37.63 o
  11   6   8      147.83      119.85     50.21 o
  12   6   8        4.10       14.31     30.26 o
 -10   7   8       92.84      154.68     34.75 o
  -9   7   8      274.19      334.79     32.30 o
  -8   7   8     1843.80     1887.50     53.87 o
  -7   7   8       10.28        4.49     21.43 o
  -6   7   8     2084.44     2003.57     49.07 o
  -5   7   8     1207.83     1150.26     37.32 o
  -4   7   8       21.10       30.29     17.29 o
  -3   7   8       60.58       54.85     11.04 o
  -2   7   8      220.42      274.88     11.51 o
  -1   7   8        1.34      -15.76     21.72 o
   0   7   8      815.90      870.71     35.45 o
   1   7   8       38.31       24.94      9.44 o
   2   7   8     1346.37     1079.35     30.17 o
   3   7   8      343.25      380.47     14.63 o
   4   7   8       69.24      100.88     12.23 o
   5   7   8       11.59        3.74     12.98 o
   6   7   8      492.82      505.92     21.67 o
   7   7   8       53.04       50.31     17.62 o
   8   7   8     2547.19     2486.52     53.93 o
   9   7   8      520.11      535.57     28.82 o
  10   7   8      109.73       68.27     25.79 o
  11   7   8     2209.68     2205.31     78.54 o
  12   7   8       40.21       46.41     35.63 o
  -9   8   8      158.71      152.67     32.56 o
  -8   8   8       49.32       18.25     24.55 o
  -7   8   8       54.11       52.35     22.84 o
  -6   8   8      269.34      262.47     23.82 o
  -5   8   8       45.60       77.09     18.43 o
  -4   8   8      120.44      107.63     17.13 o
  -3   8   8      294.50      269.37     15.48 o
  -2   8   8     3446.04     3366.35    100.01 o
  -1   8   8      118.55      134.96     28.01 o
   0   8   8     1198.76      958.14     48.31 o
   1   8   8        1.09       -4.16      8.99 o
   2   8   8      303.97      303.03     15.06 o
   3   8   8      187.54      196.78     20.21 o
   4   8   8      218.98      165.98     13.50 o
   5   8   8       17.88       16.18     14.39 o
   6   8   8      234.24      208.43     27.68 o
   7   8   8        3.19       -8.87     25.76 o
   8   8   8     2929.38     2906.30     58.67 o
   9   8   8     1492.23     1560.90     48.25 o
  10   8   8      428.39      422.55     61.27 o
  11   8   8      871.93      868.50     61.34 o
  12   8   8       36.17        7.61     53.65 o
  -9   9   8       28.75       70.65     28.28 o
  -8   9   8     1134.70     1145.60     43.87 o
  -7   9   8       99.21       73.60     24.03 o
  -6   9   8     1749.59     1698.44     47.14 o
  -5   9   8       24.06       35.04     18.23 o
  -4   9   8     1315.93     1241.06     34.89 o
  -3   9   8        0.79      -29.91     29.91 o
  -2   9   8     1763.06     1724.46     74.38 o
  -1   9   8       28.82       22.07     35.53 o
   0   9   8      738.85      783.65     42.97 o
   1   9   8        6.75        7.22      9.63 o
   2   9   8      167.86      190.69     13.83 o
   3   9   8      157.63      149.57     19.69 o
   4   9   8        0.16        2.43     20.86 o
   5   9   8        6.67       13.52     16.09 o
   6   9   8      971.75     1025.60     46.35 o
   7   9   8       68.15       70.33     22.03 o
   8   9   8     1594.27     1717.01     79.88 o
   9   9   8       38.98       35.56     24.04 o
  10   9   8        0.13        4.58     33.56 o
  11   9   8     1389.36     1615.30     71.76 o
  -8  10   8     1193.81     1195.95     68.35 o
  -7  10   8      545.59      542.78     31.82 o
  -6  10   8       30.21       26.90     29.56 o
  -5  10   8      167.54      189.28     20.75 o
  -4  10   8      805.78      780.67     33.02 o
  -3  10   8       13.30       34.58     31.84 o
  -2  10   8      974.02      853.67     54.59 o
  -1  10   8       37.07       44.39     22.91 o
   0  10   8      353.03      298.83     32.49 o
   1  10   8        0.01      -15.59     15.59 o
   2  10   8     1355.82     1373.33     34.64 o
   3  10   8       28.43       -1.79     17.87 o
   4  10   8       55.28       53.26     20.73 o
   5  10   8       12.12       -9.72     20.97 o
   6  10   8      239.50      296.62     43.50 o
   7  10   8       70.86       40.67     27.20 o
   8  10   8     1933.76     1932.13     86.29 o
   9  10   8       33.73        9.98     31.95 o
  10  10   8      723.74      707.56     62.27 o
  11  10   8      291.38      311.12     55.05 o
  -8  11   8       87.57      100.34     27.82 o
  -7  11   8      198.59      210.76     40.75 o
  -6  11   8     2023.45     2014.07     51.55 o
  -5  11   8      182.55      199.44     21.48 o
  -4  11   8      364.54      419.31     36.77 o
  -3  11   8       80.49       55.10     35.71 o
  -2  11   8     6340.86     5895.43    121.37 o
  -1  11   8        2.10      -15.65     21.67 o
   0  11   8       48.45       30.65     26.24 o
   1  11   8       10.33        9.57     30.06 o
   2  11   8       46.79       58.88     19.35 o
   3  11   8        8.08       15.47     19.43 o
   4  11   8        0.10       -0.33     19.38 o
   5  11   8      125.06      141.75     24.71 o
   6  11   8     1994.91     1943.98     60.13 o
   7  11   8      436.95      364.23     34.35 o
   8  11   8     2815.05     2842.18     68.83 o
   9  11   8        8.54      -31.54     31.54 o
  10  11   8        0.49       91.93     45.14 o
  11  11   8       87.89       24.32     81.99 o
  -7  12   8       69.47       65.14     27.18 o
  -6  12   8        0.09      -22.14     22.14 o
  -5  12   8      121.37      151.50     22.64 o
  -4  12   8      158.95      155.99     43.45 o
  -3  12   8      101.20       97.59     38.16 o
  -2  12   8       93.81       35.86     26.22 o
  -1  12   8        1.38       18.66     26.79 o
   0  12   8        0.85      -17.51     24.52 o
   1  12   8        5.14       16.40     30.06 o
   2  12   8     1441.92     1470.62     42.50 o
   3  12   8       34.07       18.70     18.59 o
   4  12   8      882.88      807.52     36.66 o
   5  12   8     1211.54     1302.65     50.40 o
   6  12   8       40.67       75.94     26.65 o
   7  12   8        6.94       38.95     36.72 o
   8  12   8      605.25      693.98     45.46 o
   9  12   8      295.15      319.54     50.67 o
  10  12   8      567.92      538.47     91.56 o
  -6  13   8      352.93      297.48     28.82 o
  -5  13   8       75.79       86.51     21.94 o
  -4  13   8      134.70      177.13     45.38 o
  -3  13   8       46.28       69.63     29.12 o
  -2  13   8     3058.59     3012.98     83.12 o
  -1  13   8       16.62       26.51     29.07 o
   0  13   8      452.59      495.56     39.92 o
   2  13   8     1964.23     1992.30     60.39 o
   3  13   8      130.84      129.38     27.00 o
   4  13   8      377.96      386.81     37.19 o
   5  13   8        0.15       58.08     31.89 o
   6  13   8      453.72      416.44     44.45 o
   7  13   8      791.19      750.32     44.97 o
   8  13   8      464.05      461.42     42.62 o
   9  13   8       40.16       61.24     43.96 o
  10  13   8        4.46      -32.22     44.86 o
  -5  14   8      260.25      291.40     53.62 o
  -4  14   8       23.10       17.83     42.02 o
  -3  14   8       83.42       66.54     42.99 o
  -2  14   8     1820.55     1711.74     86.38 o
  -1  14   8       17.67       75.16     53.29 o
   0  14   8       39.44      -47.83     47.83 o
   2  14   8      402.93      444.70     46.46 o
   3  14   8       90.09       99.57     27.97 o
   4  14   8     1448.86     1378.04     62.32 o
   5  14   8      996.09     1019.12     55.55 o
   6  14   8      384.44      414.42     47.26 o
   7  14   8       22.56        0.97     30.50 o
   8  14   8       92.27       56.15     42.93 o
   9  14   8        0.05       60.96     59.44 o
  -4  15   8     2232.87     2002.63     99.98 o
  -3  15   8       12.82       78.41     43.45 o
  -2  15   8       14.46       32.86     89.51 o
  -1  15   8        0.09        4.10     53.29 o
   2  15   8     4172.37     4192.83     98.55 o
   3  15   8        5.24      -20.97     26.56 o
   4  15   8      764.60      830.66     71.74 o
   5  15   8        3.59       32.01     27.30 o
   6  15   8      378.06      319.17     35.45 o
   7  15   8      279.44      264.59     45.41 o
   8  15   8      113.26      113.80     44.92 o
  -3  16   8       10.36       -9.12     44.86 o
  -2  16   8     1427.59     1582.42    125.72 o
  -1  16   8       61.58       72.42     60.13 o
   2  16   8      331.69      398.46     33.33 o
   3  16   8       36.25       18.64     22.34 o
   4  16   8      678.12      746.64     38.39 o
   5  16   8      164.67      166.65     75.16 o
   6  16   8       75.98       55.29     37.65 o
   7  16   8       78.58      111.30     61.49 o
  -1  17   8       18.50      102.49     65.59 o
   2  17   8     3405.40     3614.65     91.31 o
   3  17   8        0.01        7.78     28.49 o
   4  17   8      857.04      834.20     49.76 o
   5  17   8       12.25       60.13     35.75 o
   6  17   8        9.82        5.89     37.19 o
   2  18   8       17.56       27.33     41.00 o
   3  18   8       52.14       78.52     31.39 o
  -4 -16   9       34.45       85.41     44.45 o
  -3 -16   9       91.02       32.97     42.48 o
  -2 -16   9        0.83       24.16     53.25 o
  -1 -16   9       11.30       30.58     33.91 o
   0 -16   9       36.75       26.90     33.15 o
   1 -16   9       23.16       71.60     33.95 o
  -6 -15   9      527.62      509.15     59.14 o
  -5 -15   9     1342.14     1256.41    191.99 o
  -4 -15   9       19.52      -36.98     71.74 o
  -3 -15   9      275.25      292.03     86.09 o
  -2 -15   9       23.14       32.06     32.49 o
  -1 -15   9      322.23      266.09     37.34 o
   0 -15   9       18.82       18.23     32.62 o
   1 -15   9       84.72       79.50     33.15 o
   2 -15   9        3.58      -21.69     30.75 o
   3 -15   9      128.20      149.38     38.23 o
  -7 -14   9     1430.57     1213.11    180.38 o
  -6 -14   9       37.87       49.71     56.71 o
  -5 -14   9      431.73      378.93     66.96 o
  -4 -14   9      175.02       80.86     42.48 o
  -3 -14   9      951.23     1005.53     52.55 o
  -2 -14   9        5.04       21.56     34.12 o
  -1 -14   9       51.63       56.51     27.10 o
   0 -14   9       10.29      -19.20     25.25 o
   1 -14   9      788.21      783.02     40.24 o
   2 -14   9       51.05      120.16     34.91 o
   3 -14   9     1039.90     1139.34     48.44 o
   4 -14   9      108.35      103.48     30.26 o
  -8 -13   9      541.87      672.48    116.84 o
  -7 -13   9      870.06      726.31    131.18 o
  -6 -13   9      147.18      129.98     45.83 o
  -5 -13   9       92.10       45.67     41.68 o
  -4 -13   9      242.61      334.53     46.35 o
  -3 -13   9        5.21        2.99     25.24 o
  -2 -13   9        0.02      -22.81     24.42 o
  -1 -13   9       42.05       55.29     25.35 o
   0 -13   9       25.21       32.82     25.19 o
   1 -13   9      120.73      118.94     28.40 o
   2 -13   9       48.87       63.31     28.14 o
   3 -13   9       90.58      160.28     42.60 o
   4 -13   9      529.66      474.43     36.01 o
   5 -13   9     1630.37     1657.70     58.58 o
  -9 -12   9      599.30      642.19    120.25 o
  -8 -12   9      137.06       69.89     48.51 o
  -7 -12   9      436.98      449.78    109.32 o
  -6 -12   9       24.21      -18.12     38.61 o
  -5 -12   9     1132.25     1041.84     77.89 o
  -4 -12   9       37.40       22.08     36.15 o
  -3 -12   9       80.29      118.05     29.67 o
  -2 -12   9       41.95       44.93     24.53 o
  -1 -12   9     1122.32     1088.76     42.60 o
   0 -12   9      100.65       52.04     24.76 o
   1 -12   9      475.85      481.00     37.28 o
   2 -12   9        7.80       25.98     24.80 o
   3 -12   9      743.61      682.02     37.40 o
   4 -12   9      309.21      317.24     32.14 o
   5 -12   9     1289.10     1177.52     57.32 o
   6 -12   9      288.03      179.59     42.65 o
  -9 -11   9      118.06      135.07     51.63 o
  -8 -11   9      498.29      564.06     99.07 o
  -7 -11   9      101.14      123.68     53.29 o
  -6 -11   9      115.04      148.08     41.06 o
  -5 -11   9      397.17      373.98     45.89 o
  -4 -11   9        0.29      -25.11     32.27 o
  -3 -11   9     1683.17     1725.41     59.69 o
  -2 -11   9        0.81      -16.89     25.48 o
  -1 -11   9       26.93      -26.43     26.43 o
   0 -11   9       35.75       10.47     22.74 o
   1 -11   9      266.52      183.73     26.19 o
   2 -11   9      346.51      366.21     32.94 o
   3 -11   9       27.93       12.88     23.64 o
   4 -11   9       31.66        8.12     25.00 o
   5 -11   9      111.31       67.41     27.74 o
   6 -11   9       85.42       71.32     34.37 o
   7 -11   9       18.63       16.02     26.13 o
 -10 -10   9      690.50      660.94     91.56 o
  -9 -10   9       74.52      138.51     48.20 o
  -8 -10   9       34.24      -35.37     41.06 o
  -7 -10   9      621.30      619.56     81.31 o
  -6 -10   9      414.58      388.07     78.57 o
  -5 -10   9      375.18      389.26     44.32 o
  -4 -10   9      107.54      136.94     25.93 o
  -3 -10   9      337.27      320.84     31.12 o
  -2 -10   9       13.91      -10.12     24.16 o
  -1 -10   9     2178.92     2205.52     55.54 o
   0 -10   9      184.57      178.09     24.62 o
   1 -10   9       51.46       23.10     22.07 o
   2 -10   9       47.11      -11.99     21.51 o
   3 -10   9      746.59      687.00     35.17 o
   4 -10   9      201.30      200.68     23.75 o
   5 -10   9      679.68      662.30     33.32 o
   6 -10   9      110.15      116.00     29.02 o
   7 -10   9      531.44      613.93     36.08 o
   8 -10   9      317.86      276.47     33.85 o
 -10  -9   9      125.73      200.02     63.54 o
  -9  -9   9      315.20      287.07     52.18 o
  -8  -9   9        3.58       70.84     34.07 o
  -7  -9   9      839.03      757.19     46.27 o
  -6  -9   9       35.78      -17.32     27.52 o
  -5  -9   9      655.66      628.55     31.52 o
  -4  -9   9       10.43       -2.40     15.62 o
  -3  -9   9     7496.49     7299.69    159.08 o
  -2  -9   9      660.90      632.73     29.05 o
  -1  -9   9        6.92        7.79     20.25 o
   0  -9   9       90.04       57.67     17.20 o
   1  -9   9     2693.33     2500.82     49.15 o
   2  -9   9      112.32      114.10     16.48 o
   3  -9   9       93.07       85.56     19.83 o
   4  -9   9        4.29       -8.07     22.97 o
   5  -9   9      297.25      290.43     26.28 o
   6  -9   9       55.34       89.16     27.54 o
   7  -9   9       97.38       56.00     25.30 o
   8  -9   9      349.25      345.28     32.80 o
   9  -9   9        1.53       -6.25     27.79 o
 -10  -8   9      597.22      615.80     51.23 o
  -9  -8   9     1355.80     1427.06    102.32 o
  -8  -8   9      621.71      652.84     49.20 o
  -7  -8   9        3.20       31.29     26.12 o
  -6  -8   9        4.18       31.81     23.54 o
  -5  -8   9       47.27       54.24     19.40 o
  -4  -8   9      253.76      255.67     24.95 o
  -3  -8   9      140.30      131.58     15.77 o
  -2  -8   9      424.43      404.76     24.08 o
  -1  -8   9    11241.78    10876.33    127.66 o
   0  -8   9       79.92       95.69     14.76 o
   1  -8   9      627.39      641.87     19.77 o
   2  -8   9      102.23       96.03     15.69 o
   3  -8   9      305.16      303.80     20.13 o
   4  -8   9       51.78       82.37     18.31 o
   5  -8   9       10.31        5.81     20.65 o
   6  -8   9       19.81      -24.27     24.27 o
   7  -8   9      663.46      623.63     34.31 o
   8  -8   9      299.97      286.57     33.44 o
   9  -8   9     1440.12     1419.71     61.07 o
 -11  -7   9      703.12      621.81     66.65 o
 -10  -7   9      119.18      215.74     41.36 o
  -9  -7   9        0.67      -28.35     28.35 o
  -8  -7   9      485.88      422.21     30.29 o
  -7  -7   9        3.61       -7.78     21.16 o
  -6  -7   9       19.26       36.25     24.81 o
  -5  -7   9       69.31       47.84     17.68 o
  -4  -7   9       32.70        3.17     13.40 o
  -3  -7   9     7708.61     7791.71     96.26 o
  -2  -7   9       14.38       24.36     13.00 o
  -1  -7   9      429.39      340.27     17.13 o
   0  -7   9       82.41       99.63     13.56 o
   1  -7   9     1275.17     1147.71     24.25 o
   2  -7   9        3.28        7.59     12.11 o
   3  -7   9     1313.42     1260.27     30.11 o
   4  -7   9        7.16        0.47     16.49 o
   5  -7   9      145.66      141.89     22.36 o
   6  -7   9     1051.03      956.32     41.76 o
   7  -7   9       38.29       32.74     23.69 o
   8  -7   9      651.49      602.98     35.45 o
   9  -7   9      329.04      293.61     32.42 o
  10  -7   9      568.68      544.40     39.56 o
 -11  -6   9      172.59      184.50     37.48 o
 -10  -6   9       33.73        4.24     27.19 o
  -9  -6   9      695.22      708.50     36.93 o
  -8  -6   9      928.84      914.47     62.89 o
  -7  -6   9     2042.51     2007.01     50.25 o
  -6  -6   9      622.87      596.16     28.51 o
  -5  -6   9       10.07       23.24     17.59 o
  -4  -6   9      343.90      341.46     28.27 o
  -3  -6   9       17.18       35.75     13.44 o
  -2  -6   9       56.15       39.70     12.91 o
  -1  -6   9     1736.17     1637.97     32.58 o
   0  -6   9        0.18      -12.02     12.02 o
   1  -6   9      361.97      356.96     17.53 o
   2  -6   9        0.30      -10.79     10.79 o
   3  -6   9      411.58      487.13     17.61 o
   4  -6   9      638.47      613.59     22.22 o
   5  -6   9      232.42      172.21     32.80 o
   6  -6   9        8.07       11.82     20.71 o
   7  -6   9       96.33       94.71     24.09 o
   8  -6   9      444.53      418.30     31.87 o
   9  -6   9      332.07      342.29     32.49 o
  10  -6   9      476.56      397.43     36.03 o
 -11  -5   9      333.39      385.78     46.91 o
 -10  -5   9      138.48      121.44     40.18 o
  -9  -5   9      963.67      900.66     39.46 o
  -8  -5   9        5.60        5.74     24.71 o
  -7  -5   9       10.74        7.96     20.43 o
  -6  -5   9      129.44      100.61     20.78 o
  -5  -5   9       30.53       14.39     16.95 o
  -4  -5   9      245.33      249.82     18.70 o
  -3  -5   9      963.69     1277.91     26.12 o
  -2  -5   9      127.89      119.80     13.83 o
  -1  -5   9      185.44      161.54     13.94 o
   0  -5   9        3.05        0.77     12.78 o
   1  -5   9     6707.90     6754.86     76.61 o
   2  -5   9      139.19      129.87     12.99 o
   3  -5   9     6083.09     5792.28     69.55 o
   4  -5   9      754.86      802.22     23.26 o
   5  -5   9     1894.50     1825.50     43.71 o
   6  -5   9     1106.12     1144.67     35.10 o
   7  -5   9        6.12       30.45     19.64 o
   8  -5   9      261.79      238.92     27.78 o
   9  -5   9      348.32      335.47     31.49 o
  10  -5   9      641.70      712.75     66.74 o
 -11  -4   9      405.26      335.53     45.67 o
 -10  -4   9       25.18        8.44     29.88 o
  -9  -4   9     2361.38     2425.96     60.50 o
  -8  -4   9        0.11      -21.58     21.58 o
  -7  -4   9     1885.62     1792.42     52.29 o
  -6  -4   9      399.68      405.94     31.85 o
  -5  -4   9      955.54     1002.73     33.40 o
  -4  -4   9      227.20      187.50     17.99 o
  -3  -4   9      584.58      595.06     24.34 o
  -2  -4   9      345.05      365.20     13.79 o
  -1  -4   9       45.39       79.33     14.24 o
   0  -4   9       85.99       98.62     13.99 o
   1  -4   9     2243.28     2210.10     37.29 o
   2  -4   9      221.59      221.61     15.29 o
   3  -4   9      875.84      847.97     26.21 o
   4  -4   9       38.08       -1.14     13.19 o
   5  -4   9     2945.89     2852.30     56.94 o
   6  -4   9      459.46      495.87     24.35 o
   7  -4   9      280.34      282.44     25.52 o
   8  -4   9       43.57       41.33     23.27 o
   9  -4   9       23.11       83.77     25.49 o
  10  -4   9      243.88      238.26     32.05 o
  11  -4   9       14.70       31.29     29.72 o
 -11  -3   9      148.13      118.07     40.35 o
 -10  -3   9        4.35       -4.34     55.99 o
  -9  -3   9      249.71      320.03     33.22 o
  -8  -3   9      881.60      893.59     36.12 o
  -7  -3   9     4355.31     4451.99     75.40 o
  -6  -3   9        8.35      -18.03     18.03 o
  -5  -3   9        0.52      -13.80     16.32 o
  -4  -3   9       19.16       32.86     15.50 o
  -3  -3   9     1319.53     1267.59     32.09 o
  -2  -3   9      375.32      384.98     15.95 o
  -1  -3   9     4619.43     4862.15     69.17 o
   0  -3   9      228.48      205.15     15.61 o
   1  -3   9    19932.46    20368.97    224.50 o
   2  -3   9        2.11       -5.74     12.06 o
   3  -3   9    24963.56    25399.20    314.43 o
   4  -3   9     1142.67     1178.34     40.16 o
   5  -3   9      807.80      827.67     28.72 o
   6  -3   9      351.53      356.11     19.87 o
   7  -3   9      101.45       65.70     19.16 o
   8  -3   9       99.63      131.79     24.73 o
   9  -3   9      799.12      773.13     65.88 o
  10  -3   9       13.59       40.30     26.93 o
  11  -3   9       26.20      -14.50     28.51 o
 -11  -2   9      261.56      160.06     58.02 o
 -10  -2   9        1.94       -8.04     32.90 o
  -9  -2   9     2725.42     2647.27     82.64 o
  -8  -2   9       34.76       21.47     21.41 o
  -7  -2   9       17.47       -7.86     19.42 o
  -6  -2   9     1073.03     1011.22     50.15 o
  -5  -2   9      164.99      138.12     17.91 o
  -4  -2   9       69.18       40.52     15.56 o
  -3  -2   9      698.54      685.15     23.94 o
  -2  -2   9       66.34       65.20     12.59 o
  -1  -2   9      558.17      614.16     19.02 o
   0  -2   9       20.23       11.06     12.56 o
   1  -2   9      288.90      182.64     15.23 o
   2  -2   9       75.19       65.88     12.59 o
   3  -2   9      292.77      236.01     15.69 o
   4  -2   9      344.66      334.92     19.57 o
   5  -2   9      136.69      126.64     16.30 o
   6  -2   9      519.20      557.62     27.79 o
   7  -2   9     1842.45     1900.81     39.90 o
   8  -2   9     1288.33     1294.97     39.43 o
   9  -2   9      177.82      181.68     30.18 o
  10  -2   9     1540.53     1533.55     58.02 o
  11  -2   9        0.21       -5.91     28.41 o
 -11  -1   9      120.02      143.26     40.92 o
 -10  -1   9      350.35      316.64     42.34 o
  -9  -1   9      229.36      279.43     37.57 o
  -8  -1   9        0.01        1.12     24.03 o
  -7  -1   9     1366.53     1326.20     41.03 o
  -6  -1   9       77.84       72.14     18.91 o
  -5  -1   9       73.99       49.62     16.74 o
  -4  -1   9      102.12       62.54     15.35 o
  -3  -1   9      911.39      943.06     29.30 o
  -2  -1   9       39.47       29.42     12.01 o
  -1  -1   9      610.58      711.29     20.22 o
   0  -1   9      198.38      180.12     14.67 o
   1  -1   9    15474.62    16491.53    200.04 o
   2  -1   9       16.35        7.10     12.03 o
   3  -1   9     4805.80     4660.90     76.45 o
   4  -1   9       12.54       -0.67     13.94 o
   5  -1   9      213.57      234.90     17.41 o
   6  -1   9       28.49       19.00     18.01 o
   7  -1   9     2095.63     2063.54     43.76 o
   8  -1   9      281.90      258.31     23.59 o
   9  -1   9      202.54      205.99     22.61 o
  10  -1   9      125.61       43.25     29.88 o
  11  -1   9       31.89       73.29     32.99 o
  12  -1   9     1397.71     1366.66     60.97 o
 -11   0   9      178.06       80.83     40.53 o
 -10   0   9      195.25      184.46     38.36 o
  -9   0   9      115.33      114.87     33.56 o
  -8   0   9      713.54      658.49     42.01 o
  -7   0   9      332.79      316.31     27.70 o
  -6   0   9      391.59      422.27     23.89 o
  -5   0   9     2104.59     2044.28     50.83 o
  -4   0   9       31.64       20.89     14.52 o
  -3   0   9      739.29      706.99     24.19 o
  -2   0   9       31.73       17.02     12.82 o
  -1   0   9     9083.01     9850.80    118.10 o
   0   0   9      147.73      140.14     13.91 o
   1   0   9       65.88       24.77     12.44 o
   2   0   9        0.08       -5.95     11.55 o
   3   0   9      129.35      151.02     15.30 o
   4   0   9      185.44      214.94     16.15 o
   5   0   9     3070.90     3057.67     53.36 o
   6   0   9        5.83       38.23     16.03 o
   7   0   9      426.31      482.36     24.37 o
   8   0   9      473.76      470.14     25.95 o
   9   0   9      282.35      262.91     23.44 o
  10   0   9      717.67      735.23     38.58 o
  11   0   9       34.46        7.75     32.00 o
  12   0   9       45.30       43.52     40.83 o
 -11   1   9        0.12      -37.35     37.35 o
 -10   1   9      566.22      584.94     47.52 o
  -9   1   9      618.03      572.33     44.38 o
  -8   1   9        0.14      -19.86     27.30 o
  -7   1   9      292.91      289.65     26.55 o
  -6   1   9      729.72      711.93     32.66 o
  -5   1   9       37.37       44.47     16.10 o
  -4   1   9      100.96      121.32     15.79 o
  -3   1   9     7494.40     7416.67     97.91 o
  -2   1   9      184.68      156.56     14.02 o
  -1   1   9    24519.94    25770.17    280.73 o
   0   1   9      196.48      206.86     12.94 o
   1   1   9     4205.64     4581.15     87.26 o
   2   1   9      284.44      254.62     15.82 o
   3   1   9     2498.25     2811.31     43.28 o
   4   1   9        1.65        2.17     12.91 o
   5   1   9      561.71      598.72     21.93 o
   6   1   9       28.18       14.68     18.94 o
   7   1   9     2656.78     2453.32     47.84 o
   8   1   9      608.68      581.61     34.02 o
   9   1   9     1281.44     1238.56     55.82 o
  10   1   9       20.36       25.69     22.89 o
  11   1   9        2.79        4.74     30.61 o
  12   1   9      699.50      682.66     48.26 o
 -11   2   9      837.99      832.70     57.58 o
 -10   2   9       81.94      128.66     37.34 o
  -9   2   9       55.86       65.58     32.60 o
  -8   2   9      177.58      159.14     32.33 o
  -7   2   9      629.18      625.86     31.79 o
  -6   2   9        3.67      -11.77     16.41 o
  -5   2   9     7298.79     7305.08     99.71 o
  -4   2   9       52.19       48.04     14.00 o
  -3   2   9     1156.65     1165.09     28.88 o
  -2   2   9      161.78      168.16     13.48 o
  -1   2   9     6289.31     7006.19     83.25 o
   0   2   9        3.05        7.17     10.41 o
   1   2   9      268.38      284.40     18.39 o
   2   2   9      257.13      251.22     14.05 o
   3   2   9       50.25       43.83     12.41 o
   4   2   9      564.25      493.58     20.02 o
   5   2   9     1287.85     1114.81     30.35 o
   6   2   9       96.75      112.01     17.09 o
   7   2   9      739.50      854.64     31.37 o
   8   2   9        0.27        2.89     18.65 o
   9   2   9      874.45      947.33     34.97 o
  10   2   9      527.82      490.33     33.46 o
  11   2   9        5.20       14.77     28.11 o
  12   2   9      185.52      186.72     55.42 o
 -11   3   9       90.44      161.51     42.18 o
 -10   3   9       15.35       22.54     35.60 o
  -9   3   9      682.65      776.68     50.18 o
  -8   3   9      421.72      469.72     32.40 o
  -7   3   9      112.25      107.96     23.42 o
  -6   3   9       92.14       47.81     20.53 o
  -5   3   9      468.36      579.50     23.37 o
  -4   3   9       13.38        3.04     15.04 o
  -3   3   9     3296.54     3074.03     53.91 o
  -2   3   9        5.13       18.92     17.75 o
  -1   3   9      468.15      427.04     14.40 o
   0   3   9       15.12       30.90     13.17 o
   1   3   9      228.75      237.45     13.87 o
   2   3   9      419.37      376.64     15.19 o
   3   3   9       40.62       15.16     11.69 o
   4   3   9     1071.25     1024.72     32.62 o
   5   3   9       18.48       16.90     13.72 o
   6   3   9     1166.33     1115.04     32.13 o
   7   3   9     5795.52     5499.86     77.35 o
   8   3   9      114.41      174.61     21.25 o
   9   3   9      329.93      343.84     25.70 o
  10   3   9     1172.96     1186.71     57.33 o
  11   3   9        8.83      -18.77     27.02 o
  12   3   9       45.77       41.58     31.02 o
 -10   4   9        0.01      -25.87     33.91 o
  -9   4   9        2.59      -26.91     31.27 o
  -8   4   9      428.58      492.97     33.52 o
  -7   4   9      524.49      544.52     39.05 o
  -6   4   9      123.86      118.98     22.69 o
  -5   4   9     1594.71     1595.99     45.52 o
  -4   4   9      215.54      215.72     20.10 o
  -3   4   9      215.51      204.33     20.34 o
  -2   4   9      161.75      137.01     17.44 o
  -1   4   9        8.33        1.24     11.07 o
   0   4   9        4.94       -9.89      9.89 o
   1   4   9      594.94      583.15     24.02 o
   2   4   9        2.32       -1.29     13.54 o
   3   4   9      246.42      261.23     14.43 o
   4   4   9      971.42     1018.95     27.25 o
   5   4   9     2472.18     2549.97     43.07 o
   6   4   9      639.78      607.95     23.59 o
   7   4   9      730.39      695.49     27.09 o
   8   4   9     1161.25     1247.73     37.68 o
   9   4   9        7.05       13.61     20.77 o
  10   4   9        9.48       17.00     21.39 o
  11   4   9        2.86      -20.69     26.55 o
  12   4   9      541.01      514.05     40.20 o
 -10   5   9     1000.40      973.57     57.89 o
  -9   5   9      565.54      549.37     48.97 o
  -8   5   9      190.09      141.44     31.95 o
  -7   5   9       63.34       60.37     23.61 o
  -6   5   9      524.39      474.08     39.84 o
  -5   5   9       14.25       19.63     18.72 o
  -4   5   9       40.35       13.52     17.12 o
  -3   5   9     2691.51     2769.84     47.10 o
  -2   5   9        0.61       -8.45     10.30 o
  -1   5   9      458.65      539.50     17.52 o
   0   5   9       27.83       13.45      9.65 o
   1   5   9     2357.20     2376.96     51.15 o
   2   5   9      171.83      153.70     11.16 o
   3   5   9      244.79      188.16     13.01 o
   4   5   9      463.92      403.65     17.38 o
   5   5   9      104.05      139.75     15.42 o
   6   5   9      564.86      523.78     22.30 o
   7   5   9     4752.56     4549.50     73.91 o
   8   5   9       91.03       78.79     20.23 o
   9   5   9      721.65      761.21     31.92 o
  10   5   9      571.62      618.26     29.93 o
  11   5   9      266.66      294.73     35.87 o
  12   5   9      349.67      309.04     39.74 o
 -10   6   9       35.65       82.76     36.74 o
  -9   6   9      653.23      646.13     60.93 o
  -8   6   9      392.30      432.04     34.19 o
  -7   6   9       34.45      -22.54     22.54 o
  -6   6   9      196.85      196.17     29.19 o
  -5   6   9      439.18      407.70     25.95 o
  -4   6   9      154.21      146.53     19.34 o
  -3   6   9       92.36       97.16     12.44 o
  -2   6   9       69.50       68.41     11.09 o
  -1   6   9      179.90      172.94     11.07 o
   0   6   9       64.03       73.63      9.86 o
   1   6   9     8920.19     9253.28    159.36 o
   2   6   9      284.77      275.40     19.15 o
   3   6   9      457.60      587.78     17.63 o
   4   6   9      993.75     1006.84     33.37 o
   5   6   9      111.79       91.16     14.48 o
   6   6   9      489.89      470.55     21.59 o
   7   6   9       53.29       45.93     17.52 o
   8   6   9       94.99       60.84     19.55 o
   9   6   9      690.35      662.49     30.82 o
  10   6   9       35.78       73.99     24.05 o
  11   6   9     1608.51     1529.40    117.75 o
  12   6   9       54.39       30.85     51.73 o
 -10   7   9      102.03      120.25     76.52 o
  -9   7   9       95.13       82.79     33.30 o
  -8   7   9      433.14      581.61     48.11 o
  -7   7   9       86.93       78.46     25.17 o
  -6   7   9      960.42      937.10     38.02 o
  -5   7   9     4200.42     3917.68     74.17 o
  -4   7   9      160.83      145.87     19.63 o
  -3   7   9      598.21      630.57     21.96 o
  -2   7   9       55.19       51.63     19.90 o
  -1   7   9     2973.99     2604.64     60.09 o
   0   7   9       41.70       25.81     10.16 o
   1   7   9      562.19      602.15     18.84 o
   2   7   9       10.69        2.05     13.19 o
   3   7   9     3372.26     3147.89     47.36 o
   4   7   9      649.26      661.05     20.46 o
   5   7   9        0.30        1.01     13.08 o
   6   7   9       67.67       73.31     15.94 o
   7   7   9       85.62       70.82     19.80 o
   8   7   9     1764.02     1848.67     62.15 o
   9   7   9      312.71      295.93     28.03 o
  10   7   9        7.32        9.93     22.87 o
  11   7   9      497.86      506.04     46.73 o
  12   7   9        8.03        6.44     68.70 o
  -9   8   9        6.62      -27.83     27.83 o
  -8   8   9       25.79       85.90     27.62 o
  -7   8   9       21.56       40.47     24.92 o
  -6   8   9      124.04      116.13     34.12 o
  -5   8   9      547.97      573.96     29.13 o
  -4   8   9       90.40       59.18     26.43 o
  -3   8   9     1628.43     1620.68     35.16 o
  -2   8   9       37.22       36.16     12.60 o
  -1   8   9     7005.50     6691.61    155.34 o
   0   8   9        6.47       -6.75     16.39 o
   1   8   9    11493.61    11991.63    258.58 o
   2   8   9       34.39       44.91     13.90 o
   3   8   9      116.78      124.41     19.45 o
   4   8   9        8.51        9.51     11.86 o
   5   8   9      490.62      563.35     26.27 o
   6   8   9       12.81       36.95     16.81 o
   7   8   9      643.89      665.37     44.95 o
   8   8   9       43.87       80.87     24.95 o
   9   8   9     2539.32     2534.99     73.14 o
  10   8   9      980.72      948.06     64.12 o
  11   8   9     1272.82     1344.97     77.67 o
  -9   9   9       94.79       95.89     31.56 o
  -8   9   9      544.77      543.04     38.26 o
  -7   9   9       78.13       67.58     26.10 o
  -6   9   9      202.09      201.04     26.25 o
  -5   9   9      363.07      431.92     27.06 o
  -4   9   9        0.58       -1.45     17.22 o
  -3   9   9      975.34     1119.89     33.36 o
  -2   9   9        0.81      -28.94     28.94 o
  -1   9   9     8998.93     9029.91    199.32 o
   0   9   9        6.11      -16.08     24.29 o
   1   9   9       23.36       29.57     10.39 o
   2   9   9       14.47       33.10     19.05 o
   3   9   9     2830.65     2628.31     59.33 o
   4   9   9        0.40        1.39     19.45 o
   5   9   9       11.98       23.23     16.47 o
   6   9   9       17.71       -2.35     30.97 o
   7   9   9     1196.42     1136.23     53.25 o
   8   9   9     1360.79     1452.80     49.93 o
   9   9   9      843.07      763.91     36.51 o
  10   9   9       40.90      -36.39     41.62 o
  11   9   9      112.80      138.74     39.91 o
  -8  10   9      244.47      265.48     38.94 o
  -7  10   9      260.15      285.76     30.63 o
  -6  10   9      285.12      292.37     28.27 o
  -5  10   9      209.11      194.45     23.59 o
  -4  10   9      324.75      351.56     22.91 o
  -3  10   9      266.17      225.65     40.09 o
  -2  10   9        0.15       11.03     23.59 o
  -1  10   9     4083.40     3901.09    107.35 o
   0  10   9       10.34       31.62     26.24 o
   1  10   9     4442.64     4293.82     89.42 o
   2  10   9        6.29       32.93     18.97 o
   3  10   9      392.29      426.05     25.67 o
   4  10   9        3.19       -0.07     19.94 o
   5  10   9       98.36       71.72     28.19 o
   6  10   9      699.34      645.45     42.95 o
   7  10   9      522.37      448.56     35.20 o
   8  10   9       12.03       18.90     29.13 o
   9  10   9        0.78      -19.59     29.59 o
  10  10   9     1254.05     1369.38     63.88 o
  11  10   9      154.31      326.10     55.94 o
  -8  11   9      937.20      834.94     79.26 o
  -7  11   9      799.04      758.84     39.57 o
  -6  11   9      370.58      336.69     29.13 o
  -5  11   9      199.24      209.62     24.65 o
  -4  11   9      155.48      155.02     19.92 o
  -3  11   9      297.81      355.99     45.89 o
  -2  11   9      146.15       81.45     27.73 o
  -1  11   9      199.83      202.47     32.82 o
   0  11   9        0.05      -24.94     24.94 o
   1  11   9     1570.24     1597.53     51.18 o
   2  11   9       34.66       40.76     17.54 o
   3  11   9      391.44      445.58     26.94 o
   4  11   9        9.20       36.84     20.42 o
   5  11   9     1362.57     1294.14     50.49 o
   6  11   9       72.75       73.00     35.62 o
   7  11   9      314.53      355.82     42.71 o
   8  11   9     1507.86     1555.89     63.64 o
   9  11   9       64.14       51.16     28.68 o
  10  11   9      294.69      296.80     69.01 o
  11  11   9        0.51        1.74     77.89 o
  -7  12   9        1.11      -15.82     25.62 o
  -6  12   9       68.15      103.50     25.13 o
  -5  12   9      254.01      272.86     25.11 o
  -4  12   9       60.37      141.94     42.02 o
  -3  12   9     1167.93     1135.68     69.57 o
  -2  12   9       65.77       78.52     47.20 o
  -1  12   9      973.16      953.84     56.91 o
   0  12   9        8.53      -25.24     25.24 o
   1  12   9       59.76       70.58     23.91 o
   2  12   9       17.40       -2.66     17.01 o
   3  12   9      133.72       84.00     21.41 o
   4  12   9       36.29       28.91     21.50 o
   5  12   9     5270.08     5312.30    104.92 o
   6  12   9      268.66      306.15     56.06 o
   7  12   9      880.46      840.20     65.66 o
   8  12   9        0.17       47.06     34.97 o
   9  12   9      230.98      185.28     38.36 o
  10  12   9      592.72      672.54    153.73 o
  -6  13   9       79.52       37.06     24.22 o
  -5  13   9       20.54        5.11     21.01 o
  -4  13   9        6.37       23.96     39.58 o
  -3  13   9        0.06       -2.84     27.68 o
  -2  13   9        5.11       -8.56     30.51 o
  -1  13   9        0.63      -27.23     27.23 o
   0  13   9        3.90       30.26     28.52 o
   1  13   9      185.87      204.98     41.00 o
   2  13   9        8.52       21.86     22.16 o
   3  13   9     6407.61     6463.61    140.59 o
   4  13   9       69.58       33.48     28.02 o
   5  13   9     4291.21     3758.18    156.47 o
   6  13   9        1.18       30.57     33.78 o
   7  13   9      376.25      368.28     78.57 o
   8  13   9      111.67       40.68     32.77 o
   9  13   9      114.69      143.47     46.80 o
  10  13   9       50.36       12.94     49.19 o
  -5  14   9      354.58      407.91     58.94 o
  -4  14   9        5.76      -11.75     42.80 o
  -3  14   9     2212.37     2256.12    183.80 o
  -2  14   9       30.31        9.57     54.66 o
  -1  14   9      836.47      900.53     88.82 o
   0  14   9        0.00      -45.09     49.19 o
   2  14   9       35.63       -5.05     22.16 o
   3  14   9      719.96      822.68     72.42 o
   4  14   9       17.91       17.08     47.14 o
   5  14   9     4494.33     4584.77    139.38 o
   6  14   9      114.22       76.21     89.51 o
   7  14   9     1608.17     1663.40     63.55 o
   8  14   9       18.09       78.90     69.49 o
   9  14   9        7.99      -11.48     42.93 o
  -4  15   9      162.90      119.57     49.28 o
  -3  15   9       67.62       55.97     65.59 o
  -2  15   9        3.68       41.00     57.39 o
  -1  15   9      288.14      378.52     69.69 o
   2  15   9       35.66       71.58     25.07 o
   3  15   9      469.15      496.85     37.68 o
   4  15   9      148.67      230.85     34.75 o
   5  15   9     1262.36     1255.32     63.69 o
   6  15   9       33.48        3.56     28.90 o
   7  15   9      187.18      157.40     34.97 o
   8  15   9       72.75       97.23     53.29 o
  -3  16   9       32.31       39.63     64.23 o
  -2  16   9      105.67      144.85     66.96 o
  -1  16   9     2503.53     2461.08    144.85 o
   2  16   9       60.69       47.58     88.14 o
   3  16   9        6.26       10.74     27.97 o
   4  16   9       26.09       54.83     33.48 o
   5  16   9     1225.52     1304.89     54.39 o
   6  16   9       10.26       55.62     35.20 o
   7  16   9        8.67       23.21     39.12 o
  -1  17   9     1657.16     1563.28    125.72 o
   2  17   9       37.60       71.97     22.06 o
   3  17   9       87.74      161.91     41.70 o
   4  17   9      105.42      107.94     43.73 o
   5  17   9      402.52      360.08     43.96 o
   6  17   9        4.98       21.86     38.65 o
  -3 -16  10      195.35      172.74     81.31 o
  -2 -16  10      111.84       87.83     67.64 o
  -1 -16  10       97.12       70.96     43.18 o
   0 -16  10      963.80      934.69    103.85 o
  -5 -15  10       59.13      -22.61     44.42 o
  -4 -15  10      185.98       64.70     49.88 o
  -3 -15  10       87.66       51.17     42.48 o
  -2 -15  10     2196.67     2407.53     78.18 o
  -1 -15  10       46.06      102.87     34.64 o
   0 -15  10       29.65       28.69     32.35 o
   1 -15  10        1.03      -21.26     32.32 o
   2 -15  10      458.68      371.83     41.65 o
  -7 -14  10      153.64      163.98     69.69 o
  -6 -14  10        8.67       12.30     51.93 o
  -5 -14  10       97.86      108.10    110.00 o
  -4 -14  10      534.72      511.23     54.54 o
  -3 -14  10       15.25       15.94     31.56 o
  -2 -14  10       95.52      132.36     28.78 o
  -1 -14  10        5.24      -26.42     26.42 o
   0 -14  10      163.01      193.06     30.63 o
   1 -14  10        2.22       24.29     32.44 o
   2 -14  10      672.98      625.69     51.68 o
   3 -14  10        2.15       49.93     28.84 o
   4 -14  10      138.93      132.89     31.99 o
  -8 -13  10      821.96      819.90     97.02 o
  -7 -13  10      200.60      142.54     49.59 o
  -6 -13  10       19.87       -4.57     41.06 o
  -5 -13  10       78.99      103.51     42.02 o
  -4 -13  10     1340.88     1370.26    112.74 o
  -3 -13  10       16.96      -28.92     28.92 o
  -2 -13  10        6.29      -24.90     24.90 o
  -1 -13  10       52.83       34.27     27.61 o
   0 -13  10        0.48       -0.88     25.38 o
   1 -13  10      134.19      135.66     40.43 o
   2 -13  10     3161.06     3335.81     75.90 o
   3 -13  10      547.37      534.39     36.93 o
   4 -13  10      493.14      433.10     60.55 o
   5 -13  10       86.00       83.92     30.90 o
  -8 -12  10      294.07      280.39     56.71 o
  -7 -12  10      146.87      215.55     47.23 o
  -6 -12  10       82.33       66.19     42.99 o
  -5 -12  10      116.91      169.23     60.13 o
  -4 -12  10       54.28       47.18     38.61 o
  -3 -12  10        1.16      -27.76     27.87 o
  -2 -12  10       74.34       72.88     25.77 o
  -1 -12  10       33.99       33.22     25.24 o
   0 -12  10     4896.49     4988.90     93.43 o
   1 -12  10       34.37       17.27     25.59 o
   2 -12  10     4058.04     3996.26     81.88 o
   3 -12  10      261.49      271.51     31.06 o
   4 -12  10      180.42      202.61     30.67 o
   5 -12  10      477.58      430.90     36.84 o
   6 -12  10       89.97       18.66     35.78 o
  -9 -11  10       70.25       18.97     49.19 o
  -8 -11  10      815.82      707.91     64.12 o
  -7 -11  10      109.33      184.51     46.35 o
  -6 -11  10      504.49      420.96     50.13 o
  -5 -11  10      203.04      223.40     42.52 o
  -4 -11  10      564.74      569.42     50.56 o
  -3 -11  10        0.47        9.55     28.02 o
  -2 -11  10      669.39      753.21     41.77 o
  -1 -11  10       47.75       67.65     24.19 o
   0 -11  10      412.05      350.83     29.60 o
   1 -11  10      214.97      271.51     28.18 o
   2 -11  10      938.75      916.90     40.23 o
   3 -11  10       20.77       83.23     25.73 o
   4 -11  10        0.68      -10.41     25.25 o
   5 -11  10        4.11       11.14     26.59 o
   6 -11  10        4.67       30.04     33.22 o
   7 -11  10       23.76       12.00     33.02 o
  -9 -10  10       28.60       69.89     47.08 o
  -8 -10  10        0.19       23.91     69.01 o
  -7 -10  10       63.38       67.73     42.02 o
  -6 -10  10       18.50       90.87     39.48 o
  -5 -10  10      120.15       91.05     39.63 o
  -4 -10  10       11.22      -33.98     63.54 o
  -3 -10  10       17.77        9.76     24.84 o
  -2 -10  10      652.07      681.38     38.33 o
  -1 -10  10       65.21       60.04     23.42 o
   0 -10  10     4860.36     4804.19     87.86 o
   1 -10  10       10.49      -20.55     21.93 o
   2 -10  10     2042.63     2059.30     55.13 o
   3 -10  10      575.68      542.67     33.68 o
   4 -10  10      384.09      342.23     30.77 o
   5 -10  10        0.88       -0.51     22.29 o
   6 -10  10      688.97      719.58     40.91 o
   7 -10  10       60.69       84.05     27.52 o
   8 -10  10        0.27       -9.13     27.43 o
 -10  -9  10        4.44       53.89     96.34 o
  -9  -9  10      188.35      207.30     50.22 o
  -8  -9  10      175.32      119.70     36.55 o
  -7  -9  10        0.21      -15.39     31.27 o
  -6  -9  10      148.42       79.64     30.71 o
  -5  -9  10       43.80       76.07     28.62 o
  -4  -9  10     2018.36     1766.17     83.91 o
  -3  -9  10       31.12       55.81     21.22 o
  -2  -9  10      873.37      733.66     27.69 o
  -1  -9  10        0.96       23.36     17.79 o
   0  -9  10      199.05      163.17     19.44 o
   1  -9  10      205.36      211.11     20.70 o
   2  -9  10       19.13       10.63     18.07 o
   3  -9  10       81.41       94.58     17.99 o
   4  -9  10       38.90        2.94     20.29 o
   5  -9  10       93.66      128.21     23.67 o
   6  -9  10        0.36       14.16     26.04 o
   7  -9  10      262.33      280.75     30.33 o
   8  -9  10     1041.14      998.05     45.01 o
 -10  -8  10       21.13       36.33     39.12 o
  -9  -8  10       82.32       94.67     37.54 o
  -8  -8  10      332.96      277.18     39.94 o
  -7  -8  10       71.92       25.18     31.27 o
  -6  -8  10      143.78      133.90     26.96 o
  -5  -8  10        8.76      -12.03     19.12 o
  -4  -8  10     1267.50     1086.05     34.94 o
  -3  -8  10        0.20       -9.11     14.28 o
  -2  -8  10        8.00       31.73     15.89 o
  -1  -8  10        4.14        3.76     15.70 o
   0  -8  10     4867.35     4942.72     68.39 o
   1  -8  10       75.15       66.20     17.82 o
   2  -8  10     1848.79     1748.30     37.86 o
   3  -8  10       33.34       14.13     16.24 o
   4  -8  10       23.17       36.64     18.14 o
   5  -8  10       40.21       24.73     19.43 o
   6  -8  10      764.70      774.15     39.99 o
   7  -8  10       47.68       50.33     24.75 o
   8  -8  10      323.48      378.95     32.63 o
   9  -8  10      671.09      678.87     40.57 o
 -10  -7  10       69.95       33.38     43.34 o
  -9  -7  10      338.09      359.00     36.94 o
  -8  -7  10      130.61       71.64     44.77 o
  -7  -7  10       32.70       25.72     25.77 o
  -6  -7  10     1204.95     1158.36     44.98 o
  -5  -7  10        4.77      -22.03     22.03 o
  -4  -7  10      142.34      143.62     19.80 o
  -3  -7  10      305.66      307.76     18.44 o
  -2  -7  10      770.58      639.43     22.28 o
  -1  -7  10       34.58       34.74     13.99 o
   0  -7  10        0.43        5.14     12.53 o
   1  -7  10        0.82       11.02     13.04 o
   2  -7  10       12.31       15.23     16.01 o
   3  -7  10        0.78       -3.22     15.63 o
   4  -7  10     1222.88     1264.67     45.12 o
   5  -7  10        0.21       -0.87     18.20 o
   6  -7  10      281.52      270.32     26.79 o
   7  -7  10       46.52       63.27     24.26 o
   8  -7  10     1629.11     1591.82     51.57 o
   9  -7  10     1007.05      950.69     44.33 o
 -11  -6  10        1.17       12.33     40.48 o
 -10  -6  10      638.44      654.37     70.82 o
  -9  -6  10      196.77      253.18     38.78 o
  -8  -6  10     1900.47     1889.59     52.78 o
  -7  -6  10        0.00      -20.74     20.74 o
  -6  -6  10       36.60       27.55     19.63 o
  -5  -6  10       64.39       37.43     19.49 o
  -4  -6  10     7933.53     7722.93    137.48 o
  -3  -6  10       50.21       33.13     13.89 o
  -2  -6  10      727.75      742.92     23.65 o
  -1  -6  10       18.72       25.78     13.30 o
   0  -6  10      183.15      211.67     16.08 o
   1  -6  10      162.75      164.59     12.66 o
   2  -6  10        2.27       -2.65     11.77 o
   3  -6  10        0.32       -5.60     12.59 o
   4  -6  10     2282.85     2181.15     40.42 o
   5  -6  10      122.95       92.44     21.34 o
   6  -6  10      851.69      744.13     33.58 o
   7  -6  10      399.90      388.62     29.56 o
   8  -6  10       37.93       77.77     25.57 o
   9  -6  10      100.83       89.40     29.30 o
  10  -6  10       77.68       90.64     30.66 o
 -11  -5  10      132.91       58.04     40.31 o
 -10  -5  10      545.15      503.91     52.66 o
  -9  -5  10        0.29      -15.81     25.16 o
  -8  -5  10      517.82      553.16     33.78 o
  -7  -5  10       26.68       19.07     21.21 o
  -6  -5  10     3464.73     3336.18     62.12 o
  -5  -5  10      120.43       84.06     19.13 o
  -4  -5  10       35.68       34.16     16.20 o
  -3  -5  10      173.14      130.79     12.52 o
  -2  -5  10      150.17       82.54     14.25 o
  -1  -5  10        2.74       -6.66     12.54 o
   0  -5  10     1063.67     1273.80     32.14 o
   1  -5  10       96.03       95.50     14.42 o
   2  -5  10     2494.62     2449.87     42.94 o
   3  -5  10     1624.33     1665.87     33.02 o
   4  -5  10     3503.44     3512.74     50.73 o
   5  -5  10      153.42      150.78     22.55 o
   6  -5  10      756.93      730.90     48.13 o
   7  -5  10      591.63      569.46     31.68 o
   8  -5  10       78.54       80.87     25.39 o
   9  -5  10      722.04      645.88     37.98 o
  10  -5  10     1727.91     1658.13     56.41 o
 -11  -4  10        0.04      -38.05     38.05 o
 -10  -4  10      785.29      845.56     46.43 o
  -9  -4  10     2165.75     2094.23     74.36 o
  -8  -4  10     1210.30     1179.06     41.81 o
  -7  -4  10        9.50        0.78     21.13 o
  -6  -4  10      268.60      251.93     23.43 o
  -5  -4  10        0.18        9.14     17.27 o
  -4  -4  10     5946.69     5994.57     96.28 o
  -3  -4  10       77.52       84.95     11.43 o
  -2  -4  10      204.22      191.52     13.45 o
  -1  -4  10        9.20        4.09     13.61 o
   0  -4  10      364.12      379.25     19.05 o
   1  -4  10      167.67      139.98     14.64 o
   2  -4  10      634.87      662.93     21.70 o
   3  -4  10        9.48       14.38     13.69 o
   4  -4  10      660.65      603.96     21.35 o
   5  -4  10      841.16      791.13     31.98 o
   6  -4  10     3875.69     3688.99     60.08 o
   7  -4  10       10.47      -12.09     20.93 o
   8  -4  10      941.97      929.01     38.86 o
   9  -4  10       91.11       80.02     26.96 o
  10  -4  10      110.24       94.68     34.48 o
  11  -4  10       47.87       62.48     30.79 o
 -11  -3  10       41.34       33.00     39.16 o
 -10  -3  10      105.60       60.63     36.75 o
  -9  -3  10      510.72      515.51     47.34 o
  -8  -3  10      182.67      139.27     25.31 o
  -7  -3  10      759.53      762.58     33.08 o
  -6  -3  10     2634.51     2665.95     59.86 o
  -5  -3  10      528.05      503.39     25.11 o
  -4  -3  10        1.99       11.20     15.82 o
  -3  -3  10      106.63      116.68     14.61 o
  -2  -3  10      101.99      191.60     19.56 o
  -1  -3  10      105.86      126.63     15.25 o
   0  -3  10     1443.62     1235.25     36.61 o
   1  -3  10        2.83        9.14     12.54 o
   2  -3  10     1193.97     1310.63     30.78 o
   3  -3  10     3156.35     3083.15     48.40 o
   4  -3  10     3169.86     3050.82     60.75 o
   5  -3  10      115.82      138.00     18.80 o
   6  -3  10      238.00      264.53     19.21 o
   7  -3  10      109.58      150.78     20.91 o
   8  -3  10      214.84      204.67     26.22 o
   9  -3  10       22.83       29.57     32.74 o
  10  -3  10      232.00      231.99     32.02 o
  11  -3  10       12.42      -20.03     28.55 o
 -11  -2  10       15.32       -5.70     38.45 o
 -10  -2  10        0.15      -33.70     33.70 o
  -9  -2  10     1103.84     1161.43     48.83 o
  -8  -2  10      126.43       89.18     26.12 o
  -7  -2  10      400.93      445.32     28.71 o
  -6  -2  10     4788.40     4571.01     74.53 o
  -5  -2  10        1.44       -0.21     17.33 o
  -4  -2  10      217.49      188.24     18.23 o
  -3  -2  10       17.98       10.14     22.08 o
  -2  -2  10     3035.33     3023.13     45.83 o
  -1  -2  10        4.50        8.03     13.43 o
   0  -2  10    10162.46    10260.18    130.27 o
   1  -2  10       20.18        7.65     13.30 o
   2  -2  10     4864.68     5020.16     71.86 o
   3  -2  10     1085.00     1121.71     28.93 o
   4  -2  10       61.63       98.52     16.36 o
   5  -2  10       37.93       22.04     15.18 o
   6  -2  10       10.11       22.46     16.60 o
   7  -2  10      262.91      261.02     20.88 o
   8  -2  10      237.32      269.61     36.28 o
   9  -2  10       53.56       40.93     25.16 o
  10  -2  10      729.70      774.21     45.23 o
  11  -2  10      197.52      178.39     37.24 o
 -11  -1  10       97.37      124.72     40.43 o
 -10  -1  10       94.52      139.11     42.58 o
  -9  -1  10       95.92       98.71     33.49 o
  -8  -1  10      208.22      181.42     28.48 o
  -7  -1  10       14.16       52.69     20.76 o
  -6  -1  10        6.99       19.41     18.56 o
  -5  -1  10       28.68       10.44     22.91 o
  -4  -1  10     2777.26     2913.78     51.93 o
  -3  -1  10      346.38      336.94     18.87 o
  -2  -1  10    14211.00    14242.44    185.68 o
  -1  -1  10      123.93      145.07     13.26 o
   0  -1  10      528.44      342.37     17.89 o
   1  -1  10       29.91       21.69     13.19 o
   2  -1  10       43.32      108.26     13.55 o
   3  -1  10       77.85       73.47     13.89 o
   4  -1  10     1769.80     1995.10     41.77 o
   5  -1  10       16.12       17.16     19.54 o
   6  -1  10      303.89      299.44     20.56 o
   7  -1  10       88.66      100.25     19.13 o
   8  -1  10     1413.06     1356.68     37.56 o
   9  -1  10       71.38       41.41     20.84 o
  10  -1  10      145.27      155.41     32.73 o
  11  -1  10      238.39      193.22     36.26 o
 -11   0  10      102.94      122.05     40.76 o
 -10   0  10       59.77       75.91     36.25 o
  -9   0  10      222.76      248.79     37.32 o
  -8   0  10      406.54      422.84     38.39 o
  -7   0  10       42.11       84.52     23.56 o
  -6   0  10     7100.69     6998.16    124.32 o
  -5   0  10       97.54       73.59     17.73 o
  -4   0  10      751.17      706.30     25.15 o
  -3   0  10        9.70        8.11     13.88 o
  -2   0  10     9348.85     9794.78    114.85 o
  -1   0  10      241.20      230.39     14.56 o
   0   0  10    19396.91    20174.50    242.67 o
   1   0  10       35.83       43.88     13.05 o
   2   0  10     4616.57     4787.25     68.89 o
   3   0  10      404.77      387.68     19.76 o
   4   0  10     1869.00     1857.63     36.22 o
   5   0  10      150.23      148.39     16.76 o
   6   0  10      820.44      870.32     28.47 o
   7   0  10      353.63      306.05     22.43 o
   8   0  10      199.85      227.32     22.94 o
   9   0  10      241.29      226.46     25.25 o
  10   0  10      726.29      729.39     35.02 o
  11   0  10      115.44       96.82     33.80 o
  12   0  10       45.94       16.97     35.34 o
 -11   1  10      210.56      196.29     44.66 o
 -10   1  10      457.56      539.34     47.72 o
  -9   1  10      838.31      856.37     50.44 o
  -8   1  10      277.92      327.46     48.19 o
  -7   1  10        0.00      -24.66     24.66 o
  -6   1  10     1765.38     1664.48     47.93 o
  -5   1  10      350.17      364.50     21.65 o
  -4   1  10        3.79        1.68     14.41 o
  -3   1  10       35.14       30.17     13.70 o
  -2   1  10     8621.76     8761.23    103.85 o
  -1   1  10       13.27        0.49     11.28 o
   0   1  10     6715.35     6326.13     77.38 o
   1   1  10       12.08       -3.24     12.30 o
   2   1  10     3149.01     3761.31     66.34 o
   3   1  10      103.15      107.53     15.33 o
   4   1  10      294.91      204.51     16.05 o
   5   1  10       79.83       96.16     15.70 o
   6   1  10      532.15      543.48     26.02 o
   7   1  10      706.88      682.03     27.39 o
   8   1  10     1683.52     1755.06     43.26 o
   9   1  10     1275.72     1339.05     41.43 o
  10   1  10      178.02      140.61     23.89 o
  11   1  10      476.58      476.96     54.04 o
  12   1  10       58.83       95.15     35.44 o
 -11   2  10      910.28      996.53     73.03 o
 -10   2  10        1.49      -33.24     33.24 o
  -9   2  10      387.82      326.53     39.15 o
  -8   2  10       62.99      115.47     37.20 o
  -7   2  10      422.01      425.12     35.35 o
  -6   2  10      536.80      435.54     27.33 o
  -5   2  10      237.97      243.25     19.45 o
  -4   2  10      218.87      216.33     17.16 o
  -3   2  10      599.01      593.90     20.83 o
  -2   2  10        4.84       21.86     12.09 o
  -1   2  10       29.76       13.96     10.92 o
   0   2  10     9975.55    10572.32    121.29 o
   1   2  10        5.92        7.58     13.94 o
   2   2  10     3540.48     4229.33     62.03 o
   3   2  10      200.96      168.66     14.52 o
   4   2  10      283.43      352.92     17.82 o
   5   2  10      323.16      227.08     17.69 o
   6   2  10     1692.41     1763.26     48.86 o
   7   2  10     2019.73     1937.19     42.91 o
   8   2  10      257.23      245.13     22.76 o
   9   2  10       19.85        0.65     21.90 o
  10   2  10      517.77      476.48     28.32 o
  11   2  10       39.94       -1.48     27.85 o
  12   2  10       25.40       16.53     34.63 o
 -11   3  10       17.73       53.29     64.23 o
 -10   3  10      205.35      179.65     38.77 o
  -9   3  10      208.16      283.25     39.71 o
  -8   3  10      866.13      752.56     46.10 o
  -7   3  10       60.11       53.77     22.34 o
  -6   3  10     1201.68     1211.35     49.91 o
  -5   3  10      285.79      287.63     21.77 o
  -4   3  10       84.17       84.43     16.29 o
  -3   3  10      252.16      295.24     15.74 o
  -2   3  10     2219.44     2200.06     38.13 o
  -1   3  10        9.73       15.93     10.25 o
   0   3  10     6269.54     7048.22     92.86 o
   1   3  10        2.12      -11.44     11.44 o
   2   3  10     4217.22     4465.24     58.12 o
   3   3  10        5.98        8.17     13.34 o
   4   3  10    15523.56    15872.69    179.22 o
   5   3  10      468.11      396.49     19.57 o
   6   3  10       11.54        8.80     15.86 o
   7   3  10     1037.35     1069.08     37.51 o
   8   3  10      217.62      234.69     22.89 o
   9   3  10      579.46      591.19     29.92 o
  10   3  10     1103.72     1048.60     35.94 o
  11   3  10      590.71      598.00     38.11 o
  12   3  10      663.53      643.83     41.71 o
 -10   4  10        6.43       50.56     36.97 o
  -9   4  10      112.20      135.20     36.81 o
  -8   4  10      638.43      649.13     45.22 o
  -7   4  10      146.69      144.11     25.11 o
  -6   4  10       97.37      105.13     22.20 o
  -5   4  10      436.54      419.04     26.26 o
  -4   4  10      635.96      677.71     32.35 o
  -3   4  10       44.78       69.84     19.18 o
  -2   4  10     1323.01     1261.43     39.84 o
  -1   4  10       10.93        4.87     10.46 o
   0   4  10     1695.96     1961.81     35.49 o
   1   4  10       23.04       18.94     11.60 o
   2   4  10     7993.93     7949.72     93.26 o
   3   4  10       62.19       64.32     12.36 o
   4   4  10      393.72      471.64     20.17 o
   5   4  10       54.35       17.65     14.53 o
   6   4  10     3268.82     3180.25     52.23 o
   7   4  10     2716.14     2635.34     48.90 o
   8   4  10        1.22      -20.17     24.19 o
   9   4  10      543.43      550.97     29.35 o
  10   4  10      508.02      506.11     28.74 o
  11   4  10       34.35       14.02     26.84 o
  12   4  10       15.11       24.90     34.78 o
 -10   5  10      182.49      168.30     41.10 o
  -9   5  10      331.77      215.40     43.28 o
  -8   5  10      241.48      241.09     29.97 o
  -7   5  10        0.37       19.10     23.51 o
  -6   5  10     2588.39     2610.50     61.44 o
  -5   5  10      332.30      317.05     36.69 o
  -4   5  10     1402.95     1406.77     45.77 o
  -3   5  10       76.27       41.12     18.97 o
  -2   5  10     1455.47     1386.66     35.04 o
  -1   5  10       26.79       21.98     11.71 o
   0   5  10     3071.41     3094.09     48.74 o
   1   5  10       48.40       45.47     11.46 o
   2   5  10       53.11       69.41     10.75 o
   3   5  10      132.45      108.60     12.65 o
   4   5  10     7811.54     7550.19     91.99 o
   5   5  10       98.01       99.34     15.25 o
   6   5  10      698.74      720.13     25.47 o
   7   5  10      521.26      486.04     24.76 o
   8   5  10      695.85      768.58     30.37 o
   9   5  10       20.16       11.10     20.74 o
  10   5  10     1490.36     1600.60     42.81 o
  11   5  10      540.45      494.88     35.93 o
  12   5  10      295.77      217.39     50.07 o
 -10   6  10      164.34       49.36     38.25 o
  -9   6  10      319.07      321.89     46.24 o
  -8   6  10     1391.05     1396.35     56.80 o
  -7   6  10      217.99      195.92     27.62 o
  -6   6  10      108.45       89.68     23.16 o
  -5   6  10      312.82      288.25     25.14 o
  -4   6  10      120.15       87.35     19.14 o
  -3   6  10        0.25      -10.53     14.02 o
  -2   6  10     3246.41     3321.61     50.54 o
  -1   6  10        0.20       -5.52     10.18 o
   0   6  10       79.13       75.16     11.14 o
   1   6  10      145.13      192.59     34.48 o
   2   6  10     7207.43     7318.10     94.21 o
   3   6  10       94.08      104.15     12.00 o
   4   6  10      166.92      184.94     14.67 o
   5   6  10       39.19       19.55     14.23 o
   6   6  10     5833.20     5598.60     75.91 o
   7   6  10      241.11      225.45     20.25 o
   8   6  10      412.05      384.03     24.59 o
   9   6  10       42.18       63.12     29.54 o
  10   6  10      270.02      289.37     27.99 o
  11   6  10      854.98      952.33     43.00 o
  12   6  10      164.07      220.97     44.08 o
  -9   7  10       85.60       63.39     36.13 o
  -8   7  10      134.21      176.97     29.52 o
  -7   7  10      363.58      419.36     31.68 o
  -6   7  10     1482.74     1486.13     48.80 o
  -5   7  10      104.29       78.72     21.10 o
  -4   7  10     2717.11     2684.30     57.54 o
  -3   7  10      194.87      218.15     22.34 o
  -2   7  10     3474.04     3571.98     52.93 o
  -1   7  10        3.03        2.23      9.92 o
   0   7  10      466.59      480.10     15.68 o
   1   7  10        8.53       12.33     12.68 o
   2   7  10        3.07      -12.42     12.42 o
   3   7  10      301.23      313.73     20.30 o
   4   7  10    10844.04    10868.72    125.49 o
   5   7  10        8.20       12.12     13.72 o
   6   7  10       65.05       91.36     18.25 o
   7   7  10      258.80      240.23     22.54 o
   8   7  10     5096.00     5098.15     83.51 o
   9   7  10      459.73      425.89     30.34 o
  10   7  10      441.31      402.79     29.33 o
  11   7  10       39.96       89.14     32.62 o
  12   7  10       69.61       27.97     39.95 o
  -9   8  10       16.40       13.62     29.23 o
  -8   8  10      239.32      311.50     53.63 o
  -7   8  10       15.32      -12.80     23.93 o
  -6   8  10      152.86      121.07     24.12 o
  -5   8  10      223.50      190.72     23.22 o
  -4   8  10     1209.55     1142.63     38.33 o
  -3   8  10        6.43       15.46     16.07 o
  -2   8  10      518.67      535.20     19.17 o
  -1   8  10       11.22       30.44     11.55 o
   0   8  10     2688.99     2728.26     55.28 o
   1   8  10       74.27      101.46     13.67 o
   2   8  10     1520.08     1614.72     59.62 o
   3   8  10       49.67       27.51     18.53 o
   4   8  10       36.79       46.67     15.75 o
   5   8  10       32.70       23.76     14.94 o
   6   8  10      248.60      311.92     21.26 o
   7   8  10      104.61       87.52     23.87 o
   8   8  10     2063.23     2122.74     58.13 o
   9   8  10      120.76      159.66     29.44 o
  10   8  10      743.73      702.77     38.30 o
  11   8  10     1978.73     2150.47     95.60 o
  -8   9  10      551.23      586.09     57.20 o
  -7   9  10      188.95      143.23     27.48 o
  -6   9  10      112.44      105.59     24.22 o
  -5   9  10       20.87       15.32     20.30 o
  -4   9  10      503.65      654.38     32.20 o
  -3   9  10       29.86       45.30     17.02 o
  -2   9  10      528.57      491.34     41.73 o
  -1   9  10       96.19      157.61     60.13 o
   0   9  10       42.28       73.41     17.18 o
   1   9  10       47.84       47.14     13.78 o
   2   9  10     2015.97     2084.12     58.24 o
   3   9  10       74.47       30.17     19.12 o
   4   9  10      437.82      489.25     29.67 o
   5   9  10       44.24       54.42     18.21 o
   6   9  10      257.60      318.19     24.19 o
   7   9  10       28.44      -22.20     30.18 o
   8   9  10      972.60      952.44     54.44 o
   9   9  10     1206.64     1192.48     48.23 o
  10   9  10      539.36      563.41     35.67 o
  11   9  10       23.24       19.13     47.35 o
  -8  10  10       48.61       47.28     28.42 o
  -7  10  10       12.60       -4.98     25.11 o
  -6  10  10     3165.88     2902.01     72.39 o
  -5  10  10      204.03      242.90     24.85 o
  -4  10  10      490.86      469.36     31.36 o
  -3  10  10       10.34       19.96     16.44 o
  -2  10  10     3244.73     3013.47     96.82 o
  -1  10  10        9.46       15.75     26.92 o
   0  10  10     2091.64     2137.17     76.85 o
   1  10  10       23.93       14.25     13.60 o
   2  10  10      442.52      495.08     25.95 o
   3  10  10       19.35       30.35     19.42 o
   4  10  10      113.73      100.65     22.58 o
   5  10  10       15.71       11.78     22.06 o
   6  10  10     3378.56     3477.52    116.65 o
   7  10  10       34.15       59.58     27.59 o
   8  10  10      670.39      733.00     45.17 o
   9  10  10      312.25      306.10     39.10 o
  10  10  10      652.83      665.19     43.52 o
  11  10  10      203.83      366.48     56.52 o
  -7  11  10      198.01      212.28     29.53 o
  -6  11  10       88.02       87.41     37.87 o
  -5  11  10      113.46      104.65     22.52 o
  -4  11  10     1382.15     1429.56     42.20 o
  -3  11  10        1.74      -33.78     33.78 o
  -2  11  10     2570.68     2513.01     89.47 o
  -1  11  10       12.73       38.69     28.89 o
   0  11  10     2087.77     2110.79    118.89 o
   1  11  10        4.43       -0.37     18.92 o
   2  11  10     1086.70     1087.10     39.21 o
   3  11  10      175.60      144.46     21.76 o
   4  11  10       30.90       37.07     21.52 o
   5  11  10      616.83      584.65     34.95 o
   6  11  10      789.08      854.91     42.04 o
   7  11  10       18.73       38.07     27.90 o
   8  11  10     1712.78     1912.55    168.26 o
   9  11  10       20.33       15.79     28.37 o
  10  11  10      806.20      823.73     53.61 o
  11  11  10       55.55      -61.49     61.49 o
  -7  12  10       64.02      103.27     28.37 o
  -6  12  10      369.13      357.93     36.26 o
  -5  12  10        0.04      -20.09     20.09 o
  -4  12  10      347.08      359.08     30.43 o
  -3  12  10        5.41       21.43     28.46 o
  -2  12  10     4702.09     4659.16    258.27 o
  -1  12  10       16.29        1.52     28.89 o
   0  12  10     2443.20     2562.73     86.39 o
   1  12  10        4.81       18.02     15.95 o
   2  12  10     1215.30     1227.45     41.74 o
   3  12  10       33.58       48.59     21.00 o
   4  12  10      210.21      200.04     25.50 o
   5  12  10       53.08       58.56     24.66 o
   6  12  10      766.44      814.00     42.31 o
   7  12  10      557.19      507.40     44.87 o
   8  12  10      107.57       70.34     32.09 o
   9  12  10      166.26       94.40     51.19 o
  10  12  10       74.99       47.48     38.31 o
  -6  13  10       43.94       55.71     24.82 o
  -5  13  10       67.89       68.78     23.08 o
  -4  13  10       91.33       91.76     44.92 o
  -3  13  10        0.73       19.43     34.47 o
  -2  13  10      754.78      824.87     55.78 o
  -1  13  10        0.32       22.15     34.16 o
   0  13  10       61.82       27.60     39.63 o
   1  13  10       34.24       49.31     36.21 o
   2  13  10       44.81       33.13     19.00 o
   3  13  10      246.41      228.21     43.73 o
   4  13  10       24.22       43.01     28.49 o
   5  13  10     1189.72     1133.59     63.28 o
   6  13  10      219.17      271.64     41.06 o
   7  13  10       53.92       18.61     37.65 o
   8  13  10      217.07      199.51     44.92 o
   9  13  10      176.57      171.48     45.57 o
  10  13  10        0.26       19.23     44.74 o
  -5  14  10       37.49       65.73     30.36 o
  -4  14  10      853.70      911.95     55.20 o
  -3  14  10       33.69      -12.30     56.03 o
  -2  14  10        3.41        2.73     54.66 o
  -1  14  10        2.35       60.13     53.29 o
   0  14  10       16.64      -50.56     50.56 o
   2  14  10     2509.85     2594.99     71.48 o
   3  14  10      240.52      232.08     30.88 o
   4  14  10     1276.81     1113.09     58.76 o
   5  14  10       92.77       81.97     34.75 o
   6  14  10        5.53       33.48     34.79 o
   7  14  10      290.69      358.91     89.51 o
   8  14  10      148.53      141.05     35.76 o
   9  14  10       85.27       54.20     46.35 o
  -4  15  10      497.81      549.34     88.82 o
  -3  15  10       47.22       47.83     62.86 o
  -2  15  10     1653.57     1530.49    124.35 o
  -1  15  10        2.63       65.59     58.76 o
   2  15  10      213.06      177.70     27.53 o
   3  15  10        1.33       14.62     27.53 o
   4  15  10      919.42     1035.82     54.67 o
   5  15  10      438.06      461.87     43.96 o
   6  15  10       26.21       26.22     41.00 o
   7  15  10        9.66       27.52     39.98 o
   8  15  10       97.07      111.17     40.15 o
  -3  16  10      115.91      191.31     73.79 o
  -2  16  10        0.65       17.76     58.76 o
  -1  16  10        6.71       35.53     60.13 o
   2  16  10     5924.22     5782.16    128.03 o
   3  16  10        2.05       29.73     27.97 o
   4  16  10      617.87      536.78     62.18 o
   5  16  10       37.19       69.20     34.75 o
   6  16  10        1.19      -14.18     28.90 o
   7  16  10       13.73       43.73     33.14 o
  -1  17  10       42.09       94.29     65.59 o
   2  17  10       27.25       -3.80     26.56 o
   3  17  10       44.64       43.99     30.43 o
   4  17  10      909.82      930.51     44.43 o
   5  17  10      275.97      364.97     35.20 o
  -4 -15  11      127.61      209.52     49.25 o
  -3 -15  11      361.24      351.24     53.14 o
  -2 -15  11        0.34       16.45     42.02 o
  -1 -15  11      129.80      176.31     37.50 o
   0 -15  11       26.93       -2.95     33.30 o
   1 -15  11      412.79      467.53     71.46 o
   2 -15  11       15.56        3.07     33.78 o
  -6 -14  11      115.12      200.49     50.97 o
  -5 -14  11      890.87      921.07     67.56 o
  -4 -14  11       13.29       24.89     77.21 o
  -3 -14  11       15.44       20.78     33.36 o
  -2 -14  11       22.17       23.13     28.34 o
  -1 -14  11       61.09       54.92     29.02 o
   0 -14  11        9.99       -2.83     27.38 o
   1 -14  11      459.47      512.66     37.95 o
   2 -14  11       13.04       54.24     43.59 o
   3 -14  11      112.50      131.88     31.72 o
  -7 -13  11     1150.70     1089.66     77.23 o
  -6 -13  11       58.60      107.34     54.66 o
  -5 -13  11     2139.50     2280.44     93.21 o
  -4 -13  11      150.84      225.57     49.19 o
  -3 -13  11        3.64        1.88     31.17 o
  -2 -13  11        2.56      -25.27     25.27 o
  -1 -13  11      435.58      455.23     34.97 o
   0 -13  11       43.14       41.06     28.99 o
   1 -13  11      358.02      306.28     32.97 o
   2 -13  11      255.68      306.88     33.21 o
   3 -13  11     3229.35     3147.25     76.28 o
   4 -13  11       55.66       82.65     30.49 o
   5 -13  11      203.46      268.09     35.13 o
  -8 -12  11       98.55        8.27     47.47 o
  -7 -12  11      190.89      227.35     50.67 o
  -6 -12  11      123.91      173.04     75.16 o
  -5 -12  11      189.14      178.80     56.71 o
  -4 -12  11       28.00       -1.21     38.09 o
  -3 -12  11       57.94      108.47     59.44 o
  -2 -12  11       32.62       54.02     26.44 o
  -1 -12  11        7.28        6.88     25.39 o
   0 -12  11        1.90        0.32     25.87 o
   1 -12  11      117.22      114.59     27.71 o
   2 -12  11      392.81      409.71     33.42 o
   3 -12  11     1182.82     1173.75     48.95 o
   4 -12  11      344.10      338.54     34.30 o
   5 -12  11      102.47       60.85     29.87 o
   6 -12  11       70.32       65.55     37.00 o
  -9 -11  11      115.06       53.29     68.33 o
  -8 -11  11       43.14      -19.72     74.47 o
  -7 -11  11      499.50      386.54     53.57 o
  -6 -11  11       63.76        6.46     40.99 o
  -5 -11  11        2.31       73.40     40.45 o
  -4 -11  11        0.33       18.55     37.12 o
  -3 -11  11      367.36      277.99     33.37 o
  -2 -11  11       11.20       29.57     28.05 o
  -1 -11  11      629.02      594.47     34.84 o
   0 -11  11       57.99       61.23     28.92 o
   1 -11  11     1520.23     1457.94     61.30 o
   2 -11  11       14.57       39.23     25.42 o
   3 -11  11     1244.74     1257.09     49.33 o
   4 -11  11        0.40      -13.75     25.75 o
   5 -11  11      286.03      257.36     32.74 o
   6 -11  11       10.86       -1.37     33.56 o
   7 -11  11      131.78       91.02     32.96 o
  -9 -10  11      154.01      129.50     51.10 o
  -8 -10  11      166.94      198.18     49.28 o
  -7 -10  11        3.01       49.61     47.14 o
  -6 -10  11       73.37      127.85     42.02 o
  -5 -10  11      533.20      430.63     49.76 o
  -4 -10  11       19.53        7.68     35.71 o
  -3 -10  11     4233.47     4102.71     92.14 o
  -2 -10  11      157.25      129.48     29.36 o
  -1 -10  11      236.84      224.66     27.12 o
   0 -10  11       80.31      136.34     25.31 o
   1 -10  11      794.91      831.12     37.84 o
   2 -10  11      444.90      400.35     31.06 o
   3 -10  11     2164.34     2176.43     59.31 o
   4 -10  11       55.76       23.63     34.12 o
   5 -10  11      738.50      684.15     39.30 o
   6 -10  11       33.94       32.49     33.33 o
   7 -10  11       68.95       59.28     27.52 o
   8 -10  11        4.17       -7.65     73.79 o
  -9  -9  11      255.14      248.97     53.04 o
  -8  -9  11       38.82       29.79     42.93 o
  -7  -9  11     1246.53     1097.70     57.75 o
  -6  -9  11        0.03       42.97     30.75 o
  -5  -9  11      247.64      225.92     33.12 o
  -4  -9  11       76.48       73.74     41.88 o
  -3  -9  11     1758.87     1666.76     48.87 o
  -2  -9  11      194.73      202.46     28.38 o
  -1  -9  11     8669.95     8327.53    128.36 o
   0  -9  11      290.92      307.32     30.08 o
   1  -9  11     1716.68     1663.93     43.24 o
   2  -9  11      305.18      329.62     25.45 o
   3  -9  11      759.27      783.40     32.26 o
   4  -9  11       33.14       17.42     18.97 o
   5  -9  11       98.33      120.01     24.06 o
   6  -9  11        0.09       17.11     26.42 o
   7  -9  11     1233.58     1262.61     49.46 o
   8  -9  11       33.18       19.90     28.34 o
 -10  -8  11      629.40      547.87     51.54 o
  -9  -8  11      143.23      189.44     49.80 o
  -8  -8  11        2.88      -32.33     32.33 o
  -7  -8  11     2486.38     2410.00     75.73 o
  -6  -8  11      193.57      144.30     27.24 o
  -5  -8  11       85.29      130.20     27.37 o
  -4  -8  11        1.47       18.70     28.52 o
  -3  -8  11     7545.99     7395.12    103.18 o
  -2  -8  11      112.76      117.86     18.00 o
  -1  -8  11      143.40      215.14     19.82 o
   0  -8  11      264.00      260.56     19.30 o
   1  -8  11     1405.23     1261.71     57.03 o
   2  -8  11      326.22      325.26     20.06 o
   3  -8  11      653.99      648.67     25.96 o
   4  -8  11       35.01      -13.42     20.37 o
   5  -8  11       70.25       43.97     20.34 o
   6  -8  11      336.84      324.89     32.84 o
   7  -8  11      433.51      478.64     33.47 o
   8  -8  11       42.32       51.92     27.31 o
   9  -8  11      191.03      229.09     33.18 o
 -10  -7  11      171.90      164.94     51.63 o
  -9  -7  11     1049.94     1049.23     50.19 o
  -8  -7  11        1.31       -0.25     27.48 o
  -7  -7  11       44.93       27.41     27.28 o
  -6  -7  11      207.73      234.15     28.83 o
  -5  -7  11      148.03      109.83     22.40 o
  -4  -7  11      833.94      820.68     31.52 o
  -3  -7  11       35.99       24.29     18.59 o
  -2  -7  11        0.14      -12.33     16.70 o
  -1  -7  11     7847.59     7536.66     94.78 o
   0  -7  11       17.11        2.96     13.60 o
   1  -7  11      110.58      130.87     15.56 o
   2  -7  11        4.15       25.78     14.67 o
   3  -7  11       53.48       53.84     17.25 o
   4  -7  11      305.63      265.25     21.79 o
   5  -7  11     1068.31     1091.07     35.49 o
   6  -7  11      271.80      323.69     30.18 o
   7  -7  11     1398.05     1356.12     57.04 o
   8  -7  11      219.66      210.04     29.87 o
   9  -7  11      135.48       98.47     29.88 o
 -10  -6  11      877.25      977.36     60.40 o
  -9  -6  11       33.93       27.56     29.74 o
  -8  -6  11      370.85      333.22     34.84 o
  -7  -6  11       32.06       49.87     22.55 o
  -6  -6  11       73.03       92.26     30.54 o
  -5  -6  11        3.50       21.59     18.11 o
  -4  -6  11        0.04       -3.80     14.48 o
  -3  -6  11     1647.19     1459.20     34.73 o
  -2  -6  11      122.06      106.40     15.71 o
  -1  -6  11      944.57      965.44     28.90 o
   0  -6  11        2.95      -13.89     13.89 o
   1  -6  11     4110.27     4081.47     50.41 o
   2  -6  11        2.84       31.57     15.13 o
   3  -6  11     4237.76     4067.79     60.33 o
   4  -6  11       43.07       12.01     16.84 o
   5  -6  11       24.43        3.51     23.43 o
   6  -6  11      395.59      352.88     28.27 o
   7  -6  11       13.89       21.00     21.30 o
   8  -6  11      238.86      227.23     28.91 o
   9  -6  11     1063.98     1046.07     45.11 o
  10  -6  11     1671.02     1502.25     55.19 o
 -11  -5  11      122.38      177.65     79.26 o
 -10  -5  11       42.48       43.88     43.94 o
  -9  -5  11     1069.20     1090.80     60.30 o
  -8  -5  11       81.59       84.56     25.19 o
  -7  -5  11     1324.76     1320.24     44.03 o
  -6  -5  11      772.56      716.83     31.38 o
  -5  -5  11      153.40      139.28     20.39 o
  -4  -5  11        0.17      -14.74     14.74 o
  -3  -5  11       42.37       32.09     13.35 o
  -2  -5  11       58.02       51.55     14.63 o
  -1  -5  11       11.62       28.59     15.33 o
   0  -5  11      141.79      117.37     24.04 o
   1  -5  11      302.95      382.41     18.86 o
   2  -5  11      539.88      567.19     22.00 o
   3  -5  11     5408.35     5479.83     68.55 o
   4  -5  11      708.40      704.30     23.66 o
   5  -5  11     2964.62     2918.74     57.06 o
   6  -5  11      963.43      971.88     42.91 o
   7  -5  11     1804.89     1851.94     50.83 o
   8  -5  11       17.53       -8.13     23.91 o
   9  -5  11      584.26      669.48     38.71 o
  10  -5  11      136.26      123.44     30.63 o
 -11  -4  11      480.90      496.25     50.68 o
 -10  -4  11      748.92      696.20     88.08 o
  -9  -4  11     2321.88     2443.80     67.91 o
  -8  -4  11       92.98      150.84     25.55 o
  -7  -4  11      423.32      465.32     28.96 o
  -6  -4  11        9.09       -3.58     21.92 o
  -5  -4  11      205.00      187.10     21.18 o
  -4  -4  11      267.17      323.89     27.47 o
  -3  -4  11      991.55      996.29     25.01 o
  -2  -4  11       13.02       32.55     15.68 o
  -1  -4  11      280.36      267.85     18.79 o
   0  -4  11      343.03      331.80     19.52 o
   1  -4  11     5016.64     4986.39     76.08 o
   2  -4  11       62.05       32.72     14.32 o
   3  -4  11     6908.64     7034.82     89.66 o
   4  -4  11      353.05      336.51     23.94 o
   5  -4  11     1028.57      979.88     42.07 o
   6  -4  11     1417.55     1433.73     39.54 o
   7  -4  11      303.31      285.06     26.64 o
   8  -4  11        0.68        3.40     23.61 o
   9  -4  11      253.67      268.85     53.53 o
  10  -4  11      323.08      335.38     46.79 o
 -11  -3  11       58.88       59.03     40.46 o
 -10  -3  11      195.27      136.74     37.80 o
  -9  -3  11     1510.80     1531.48     56.76 o
  -8  -3  11      527.60      526.39     31.65 o
  -7  -3  11      350.81      321.66     26.62 o
  -6  -3  11     1410.09     1353.55     51.72 o
  -5  -3  11     2497.40     2588.72     52.74 o
  -4  -3  11        4.01       -3.68     16.14 o
  -3  -3  11      652.63      647.80     24.75 o
  -2  -3  11        7.96       16.87     12.82 o
  -1  -3  11     1068.53     1027.50     30.88 o
   0  -3  11       20.59       17.80     14.27 o
   1  -3  11     1113.52      961.12     27.88 o
   2  -3  11      345.50      324.06     17.93 o
   3  -3  11    15438.09    15222.06    174.11 o
   4  -3  11      645.49      628.22     23.75 o
   5  -3  11      185.88      227.44     21.01 o
   6  -3  11     1077.82     1085.34     45.02 o
   7  -3  11        2.52       -5.37     18.90 o
   8  -3  11       28.89       18.73     23.39 o
   9  -3  11       92.92       60.33     26.53 o
  10  -3  11      302.51      344.86     38.52 o
  11  -3  11        0.78       -2.35     29.62 o
 -11  -2  11      418.92      426.50     50.20 o
 -10  -2  11      150.95       78.66     38.33 o
  -9  -2  11      421.86      432.42     43.10 o
  -8  -2  11      274.27      281.07     31.43 o
  -7  -2  11     1501.59     1437.91     61.60 o
  -6  -2  11      201.94      161.46     22.73 o
  -5  -2  11       34.18       32.62     18.28 o
  -4  -2  11       71.99       64.70     17.06 o
  -3  -2  11     2274.74     2481.11     43.17 o
  -2  -2  11       63.09       45.09     13.39 o
  -1  -2  11      556.32      555.05     22.09 o
   0  -2  11       74.62       92.75     15.15 o
   1  -2  11      823.73      663.70     23.06 o
   2  -2  11      601.61      565.68     20.64 o
   3  -2  11     8762.07     9011.66    135.47 o
   4  -2  11      207.65      227.34     19.42 o
   5  -2  11       23.40       47.34     18.09 o
   6  -2  11       56.67       65.09     18.02 o
   7  -2  11     1233.21     1155.57     41.76 o
   8  -2  11       63.85       75.77     23.53 o
   9  -2  11      323.99      283.69     30.12 o
  10  -2  11      533.56      538.22     52.66 o
  11  -2  11       40.89       56.74     46.56 o
 -11  -1  11        2.96      -41.31     52.25 o
 -10  -1  11      335.47      334.76     50.88 o
  -9  -1  11      539.59      563.02     57.00 o
  -8  -1  11      214.97      213.70     39.60 o
  -7  -1  11       25.25      -10.41     22.85 o
  -6  -1  11       35.30       16.26     21.17 o
  -5  -1  11     4095.78     4350.23     70.48 o
  -4  -1  11        8.45       12.84     16.33 o
  -3  -1  11      284.48      261.38     18.68 o
  -2  -1  11       19.62       26.09     14.26 o
  -1  -1  11      243.84      245.16     15.50 o
   0  -1  11      149.37      149.88     15.61 o
   1  -1  11      545.28      492.90     20.38 o
   2  -1  11        0.10      -11.81     12.61 o
   3  -1  11       94.70       98.01     14.80 o
   4  -1  11       17.80        5.77     15.68 o
   5  -1  11      404.19      446.08     22.09 o
   6  -1  11        7.21      -12.56     16.62 o
   7  -1  11      818.24      834.28     30.49 o
   8  -1  11      488.86      492.64     27.33 o
   9  -1  11      176.11      167.20     25.51 o
  10  -1  11      991.95     1013.10    126.58 o
  11  -1  11      101.29       17.10     43.79 o
 -11   0  11      122.33       91.79     40.60 o
 -10   0  11      201.96      139.04     39.61 o
  -9   0  11      714.52      640.81     47.06 o
  -8   0  11        6.37       73.17     31.27 o
  -7   0  11       38.02       32.99     23.08 o
  -6   0  11      694.83      687.44     29.65 o
  -5   0  11     2547.29     2549.11     50.65 o
  -4   0  11        0.10        3.23     15.49 o
  -3   0  11     5203.68     5140.92     75.15 o
  -2   0  11      200.00      195.11     15.17 o
  -1   0  11      847.61      924.06     29.08 o
   0   0  11       21.78       39.79     13.40 o
   1   0  11       11.19        0.56     13.19 o
   2   0  11      306.41      276.76     16.25 o
   3   0  11      981.74     1032.04     39.32 o
   4   0  11      267.38      295.08     18.57 o
   5   0  11        1.88       -2.84     15.45 o
   6   0  11      163.71      188.12     19.74 o
   7   0  11     2383.50     2313.21     47.32 o
   8   0  11      240.23      240.18     23.59 o
   9   0  11       96.32       87.29     23.72 o
  10   0  11      171.90      173.27     24.81 o
  11   0  11       89.57       62.29     38.50 o
 -11   1  11      377.96      376.60     52.05 o
 -10   1  11      363.60      375.72     44.93 o
  -9   1  11      713.35      692.66     48.28 o
  -8   1  11      119.81      148.61     33.00 o
  -7   1  11      192.57      145.85     29.96 o
  -6   1  11        0.15      -20.22     20.22 o
  -5   1  11     3377.26     3497.00     60.11 o
  -4   1  11       38.67       55.78     16.30 o
  -3   1  11      574.88      594.63     22.50 o
  -2   1  11       13.97       17.93     12.45 o
  -1   1  11       47.21       76.66     12.84 o
   0   1  11        9.80       19.57     13.00 o
   1   1  11     7847.98     8936.41    115.20 o
   2   1  11      674.54      644.88     28.98 o
   3   1  11      123.78      195.35     17.07 o
   4   1  11       21.28       26.64     13.94 o
   5   1  11     3478.39     3442.98     54.17 o
   6   1  11      148.49      130.07     18.68 o
   7   1  11      116.43      130.50     20.04 o
   8   1  11      218.72      206.16     22.94 o
   9   1  11      482.39      452.92     32.19 o
  10   1  11     1659.87     1653.05     44.98 o
  11   1  11      185.93      130.89     35.46 o
  12   1  11       34.62       59.32     40.77 o
 -10   2  11       41.36       25.94     51.86 o
  -9   2  11     1595.65     1614.52     73.92 o
  -8   2  11       40.38       66.92     31.38 o
  -7   2  11      548.50      593.01     40.13 o
  -6   2  11       13.32        0.52     24.09 o
  -5   2  11      308.07      282.08     24.18 o
  -4   2  11      569.31      639.63     32.40 o
  -3   2  11    12623.14    12828.94    160.79 o
  -2   2  11       22.66       29.55     11.82 o
  -1   2  11      237.11      195.98     13.92 o
   0   2  11        1.58        2.68     11.32 o
   1   2  11     2000.50     2137.27     44.69 o
   2   2  11      134.57       99.52     14.87 o
   3   2  11     2266.00     2292.22     39.18 o
   4   2  11       15.63        5.00     13.56 o
   5   2  11      703.54      623.41     23.59 o
   6   2  11      718.10      668.29     26.58 o
   7   2  11     6385.78     6370.79     87.66 o
   8   2  11       33.95       -5.87     19.18 o
   9   2  11     1413.95     1519.69     43.94 o
  10   2  11      254.93      275.69     27.70 o
  11   2  11        8.22        0.57     25.58 o
  12   2  11      193.78      145.99     37.85 o
 -10   3  11       75.08       50.32     36.27 o
  -9   3  11       57.69       45.02     33.52 o
  -8   3  11      135.69      104.66     31.21 o
  -7   3  11     1456.00     1288.85     56.01 o
  -6   3  11      177.49      155.66     44.74 o
  -5   3  11     2175.02     2163.63     60.39 o
  -4   3  11        2.58        1.79     25.25 o
  -3   3  11    19331.32    20735.72    250.86 o
  -2   3  11      171.16      156.49     13.24 o
  -1   3  11        0.32       -6.56     10.61 o
   0   3  11      136.45      140.33     14.09 o
   1   3  11     2687.83     2909.35     53.44 o
   2   3  11       20.63       18.39     12.00 o
   3   3  11     1417.45     1646.20     33.07 o
   4   3  11     1178.58     1175.72     32.52 o
   5   3  11     3000.30     2786.09     46.93 o
   6   3  11       57.34       34.48     16.73 o
   7   3  11       10.75       66.40     20.07 o
   8   3  11      473.19      486.94     26.65 o
   9   3  11       12.08       45.91     21.78 o
  10   3  11      298.45      280.96     27.86 o
  11   3  11     1186.01     1160.82     42.85 o
  12   3  11       61.83      114.02     36.69 o
 -10   4  11      133.38      140.23     38.85 o
  -9   4  11     1182.95     1110.94     56.82 o
  -8   4  11      495.86      497.51     50.27 o
  -7   4  11      253.24      238.89     32.76 o
  -6   4  11      237.14      224.34     29.62 o
  -5   4  11      927.85      820.25     62.89 o
  -4   4  11      116.64      135.97     23.06 o
  -3   4  11     5531.73     5810.16    107.67 o
  -2   4  11       30.64       31.43     11.90 o
  -1   4  11       36.46       48.74     12.00 o
   0   4  11       46.70       39.57     12.27 o
   1   4  11        2.09      -10.99     10.99 o
   2   4  11      192.90      211.30     16.73 o
   3   4  11      438.96      455.23     17.93 o
   4   4  11      215.36      224.78     16.33 o
   5   4  11      549.89      522.95     24.95 o
   6   4  11      383.86      354.66     21.23 o
   7   4  11     6342.25     6384.02     87.27 o
   8   4  11       80.48       79.17     22.62 o
   9   4  11      896.21      862.62     44.20 o
  10   4  11     2295.63     2387.07     54.34 o
  11   4  11        1.82       43.91     25.91 o
  12   4  11      391.99      426.26     45.17 o
 -10   5  11        2.29       -4.83     35.51 o
  -9   5  11      164.30       98.25     35.87 o
  -8   5  11      765.04      798.13     48.26 o
  -7   5  11      127.71      127.72     26.27 o
  -6   5  11      240.85      246.00     30.04 o
  -5   5  11     3910.89     4078.86     87.35 o
  -4   5  11      232.59      233.35     24.82 o
  -3   5  11       82.99       62.85     19.98 o
  -2   5  11       42.53       26.60     15.98 o
  -1   5  11      637.19      569.32     23.90 o
   0   5  11        3.70        4.03     14.15 o
   1   5  11      810.36      891.33     27.69 o
   2   5  11      184.64      192.64     13.06 o
   3   5  11        2.11      -11.71     11.71 o
   4   5  11      692.59      662.80     25.46 o
   5   5  11      467.45      432.25     20.42 o
   6   5  11      859.32      778.80     26.93 o
   7   5  11      105.24       91.79     20.74 o
   8   5  11      108.66      148.49     27.13 o
   9   5  11      164.91      180.11     23.98 o
  10   5  11        0.61      -22.67     22.67 o
  11   5  11      953.69      940.22     39.80 o
  12   5  11       33.18       22.84     43.79 o
 -10   6  11       15.84       43.73     60.13 o
  -9   6  11      337.19      370.07     42.28 o
  -8   6  11      306.02      354.87     48.92 o
  -7   6  11      220.23      206.45     28.27 o
  -6   6  11      644.71      656.10     35.55 o
  -5   6  11     5253.79     4918.93    126.78 o
  -4   6  11      301.20      271.73     25.87 o
  -3   6  11      112.66      155.79     27.70 o
  -2   6  11       58.38       47.50     15.55 o
  -1   6  11     3827.31     3751.10     57.58 o
   0   6  11       44.60       30.64     17.14 o
   1   6  11     2116.60     2197.54     51.82 o
   2   6  11       83.41       93.06     12.45 o
   3   6  11    13633.08    13352.81    150.87 o
   4   6  11      840.92      868.18     25.95 o
   5   6  11       19.56       40.01     14.78 o
   6   6  11      293.57      270.37     19.98 o
   7   6  11      129.44      163.23     19.85 o
   8   6  11       70.97       59.91     24.30 o
   9   6  11        5.64      -14.41     22.96 o
  10   6  11      873.07      823.36     39.42 o
  11   6  11      124.90      176.80     28.12 o
  12   6  11       30.00        5.04     39.12 o
  -9   7  11      177.61      175.47     58.49 o
  -8   7  11       25.82       -9.83     26.93 o
  -7   7  11     1021.00     1142.25     64.30 o
  -6   7  11      150.64      170.33     25.64 o
  -5   7  11      741.86      878.08     41.42 o
  -4   7  11       22.71       40.76     20.87 o
  -3   7  11     1928.33     1844.78    100.81 o
  -2   7  11       19.61       20.05     13.66 o
  -1   7  11     3679.56     3584.94     50.04 o
   0   7  11        0.38        8.65     11.01 o
   1   7  11    10913.36    10518.47    171.67 o
   2   7  11       62.48       49.06     14.53 o
   3   7  11       43.81       46.29     12.67 o
   4   7  11      217.72      197.28     16.75 o
   5   7  11        8.21       14.74     15.93 o
   6   7  11      199.68      177.77     20.53 o
   7   7  11     2006.62     2055.14     53.97 o
   8   7  11     1351.28     1254.59     41.78 o
   9   7  11       42.60       17.39     23.89 o
  10   7  11       60.24       84.81     30.12 o
  11   7  11     1401.24     1483.95     64.92 o
  -9   8  11      119.03      144.94     53.77 o
  -8   8  11      240.30      262.14     32.57 o
  -7   8  11        8.65       -6.45     24.49 o
  -6   8  11      112.39       39.86     23.55 o
  -5   8  11      550.69      570.38     39.45 o
  -4   8  11      153.67      171.47     23.39 o
  -3   8  11        0.55      -18.03     18.03 o
  -2   8  11       16.55        8.42     15.39 o
  -1   8  11     2700.41     2693.40     45.77 o
   0   8  11      121.55      113.63     12.38 o
   1   8  11     7712.04     7805.63    167.71 o
   2   8  11       24.82       21.61     32.91 o
   3   8  11     1933.36     1860.76     41.49 o
   4   8  11      166.46      167.73     18.70 o
   5   8  11       73.12       65.59     19.92 o
   6   8  11        4.70      -28.57     32.19 o
   7   8  11        1.97       15.43     21.60 o
   8   8  11     2332.32     2372.67     61.49 o
   9   8  11       37.21      -26.05     26.05 o
  10   8  11        0.17        0.07     28.83 o
  11   8  11      780.60      712.26     45.63 o
  -8   9  11      101.43      130.34     30.42 o
  -7   9  11      868.45      863.86     43.00 o
  -6   9  11       48.66       54.20     23.96 o
  -5   9  11      381.40      437.41     28.91 o
  -4   9  11      242.29      279.45     30.44 o
  -3   9  11     1214.82     1144.56     40.29 o
  -2   9  11        1.99       11.37     15.31 o
  -1   9  11     3497.58     3445.29     62.96 o
   0   9  11        0.17      -12.42     12.42 o
   1   9  11     5485.60     5308.31     95.79 o
   2   9  11        4.82       -0.23     17.77 o
   3   9  11       33.44       37.10     19.83 o
   4   9  11        1.28       14.85     20.73 o
   5   9  11      651.42      766.79     30.86 o
   6   9  11      305.15      341.37     34.64 o
   7   9  11      538.76      513.03     30.83 o
   8   9  11        0.81      -20.27     24.12 o
   9   9  11     1467.67     1412.30     52.81 o
  10   9  11     1154.28     1239.29     53.19 o
  11   9  11      149.25      240.42     43.35 o
  -8  10  11      282.69      279.56     36.46 o
  -7  10  11      107.27      163.29     29.57 o
  -6  10  11      374.98      350.88     30.01 o
  -5  10  11      567.00      590.54     31.89 o
  -4  10  11       75.35       74.67     23.63 o
  -3  10  11       29.79       18.43     17.93 o
  -2  10  11      184.10      181.43     17.91 o
  -1  10  11       15.07       21.32     18.64 o
   0  10  11        8.14        7.23     15.98 o
   1  10  11     2702.51     2640.59     57.81 o
   2  10  11        0.08        3.42     17.73 o
   3  10  11      250.72      219.88     24.09 o
   4  10  11      119.05      113.16     23.64 o
   5  10  11       14.30      -11.14     22.34 o
   6  10  11       82.38      115.53     27.34 o
   7  10  11      187.11      137.50     29.45 o
   8  10  11     1740.97     1896.07     92.27 o
   9  10  11      271.09      290.28     53.33 o
  10  10  11        1.69       26.56     55.42 o
  11  10  11       69.15      -11.39     43.37 o
  -7  11  11       84.89       30.12     27.22 o
  -6  11  11      107.41       80.09     26.78 o
  -5  11  11     1569.92     1465.88     57.40 o
  -4  11  11       93.24      100.26     21.87 o
  -3  11  11       27.15       14.19     21.55 o
  -2  11  11        3.64      -10.04     34.16 o
  -1  11  11        4.94      -39.63     39.63 o
   0  11  11        5.66       -7.56     13.97 o
   1  11  11        4.78      -15.69     18.51 o
   2  11  11       17.02       -1.73     18.33 o
   3  11  11      143.29      149.67     22.98 o
   4  11  11       44.17       51.03     22.29 o
   5  11  11     1849.61     1918.04     85.16 o
   6  11  11      405.85      385.62     49.54 o
   7  11  11      190.22      206.65     33.12 o
   8  11  11      118.42      209.49     34.95 o
   9  11  11       68.54       76.03     51.97 o
  10  11  11     1422.22     1511.31     68.05 o
  -6  12  11      152.63      137.91     26.92 o
  -5  12  11       37.68       28.82     22.11 o
  -4  12  11        4.71       10.68     20.19 o
  -3  12  11       45.82       30.72     84.04 o
  -2  12  11      158.84      220.80     38.70 o
  -1  12  11        0.33       -6.41     41.00 o
   0  12  11        1.29      -28.89     28.89 o
   1  12  11       33.73       42.78     17.73 o
   2  12  11       20.51        6.72     23.49 o
   3  12  11     1244.02     1154.42     43.96 o
   4  12  11       59.19       17.63     43.45 o
   5  12  11      528.88      544.38     47.87 o
   6  12  11        0.21       11.16     28.29 o
   7  12  11     1607.72     1443.54     59.41 o
   8  12  11      541.02      592.09     44.14 o
   9  12  11       12.66       99.23     35.08 o
  10  12  11        1.38       40.48     37.24 o
  -6  13  11       33.09       26.68     24.85 o
  -5  13  11      242.97      258.08     26.06 o
  -4  13  11       46.65       32.69     25.42 o
  -3  13  11      486.57      434.29     49.20 o
  -2  13  11        0.86       14.57     36.90 o
  -1  13  11     2311.97     2203.88    130.50 o
   0  13  11        3.33        6.98     31.19 o
   1  13  11     1143.32     1129.28     39.50 o
   2  13  11        7.19       -6.35     19.33 o
   3  13  11       43.53       50.99     22.06 o
   4  13  11        0.32      -15.03     40.31 o
   5  13  11     4911.63     4747.91    121.75 o
   6  13  11      117.26      183.80     38.16 o
   7  13  11     1184.99     1292.54    142.80 o
   8  13  11        2.77      -33.05     62.18 o
   9  13  11        3.12      -15.65     48.78 o
  -5  14  11      801.26      821.18     69.07 o
  -4  14  11      113.45      126.78     44.30 o
  -3  14  11       19.93       39.85     48.51 o
  -2  14  11        4.91      -49.19     49.19 o
  -1  14  11       39.84      -21.86     50.56 o
   0  14  11        4.67       65.59     54.66 o
   1  14  11      315.21      405.85     39.63 o
   2  14  11       30.71       56.96     24.63 o
   3  14  11     4307.94     4381.81    107.26 o
   4  14  11       89.41      142.43     32.11 o
   5  14  11      534.40      656.88     77.89 o
   6  14  11       16.03      -23.91     71.74 o
   7  14  11      238.49      179.76     42.52 o
   8  14  11       64.69       60.13     42.52 o
   9  14  11      148.12      111.70     38.59 o
  -4  15  11        0.04      -20.50     64.23 o
  -3  15  11      358.02      334.79     77.89 o
  -2  15  11      142.74      165.35     65.59 o
  -1  15  11      482.37      517.91     79.26 o
   2  15  11       58.50      106.82     26.04 o
   3  15  11     1621.46     1448.75     70.38 o
   4  15  11        4.06       56.53     31.43 o
   5  15  11     1792.12     1801.71    135.28 o
   6  15  11        7.08       62.77     36.68 o
   7  15  11      195.03      276.79     64.23 o
   8  15  11      193.60      205.55     40.45 o
  -2  16  11        5.85       51.93     64.23 o
  -1  16  11     1087.65      890.96     98.39 o
   2  16  11       26.07       42.36     38.26 o
   3  16  11      107.24       98.72     46.46 o
   4  16  11      153.60      159.88     34.75 o
   5  16  11      110.49       97.71     36.72 o
   6  16  11       72.57       69.57     38.16 o
   7  16  11       50.40      115.15     34.97 o
   2  17  11        7.16        2.73     38.26 o
   3  17  11      415.34      445.99     39.58 o
   4  17  11        1.24       -4.78     32.85 o
   5  17  11      786.34      873.92     55.55 o
  -4 -15  12      235.01      150.32     68.33 o
  -3 -15  12       25.01       21.63     52.61 o
  -2 -15  12       96.47       26.62     87.46 o
  -1 -15  12       62.61       56.38     35.76 o
   0 -15  12      162.56      253.52     39.73 o
   1 -15  12       34.70       -2.49     34.68 o
  -5 -14  12       17.47       78.16     51.93 o
  -4 -14  12       81.61      -29.13     42.38 o
  -3 -14  12        7.75      -32.52     32.52 o
  -2 -14  12      235.14      286.00     38.88 o
  -1 -14  12       11.40        9.73     28.64 o
   0 -14  12       17.09       -9.79     28.10 o
   1 -14  12        0.42      -27.95     27.95 o
   2 -14  12      638.61      737.00     43.48 o
   3 -14  12       84.93       74.91     31.94 o
  -7 -13  12        7.46       -9.20     46.68 o
  -6 -13  12      313.59      352.44     56.47 o
  -5 -13  12      187.21      160.13     97.71 o
  -4 -13  12      123.68      191.71     45.83 o
  -3 -13  12        2.80       40.47     55.28 o
  -2 -13  12       52.60      114.09     29.17 o
  -1 -13  12       57.64       18.65     30.77 o
   0 -13  12     3019.09     2946.10     73.03 o
   1 -13  12       91.43       37.01     29.26 o
   2 -13  12      315.27      347.10     52.86 o
   3 -13  12       12.37       -8.53     28.49 o
   4 -13  12      101.35       64.04     36.29 o
  -7 -12  12      119.81      119.53     49.02 o
  -6 -12  12      276.27      292.24     52.15 o
  -5 -12  12        1.59      -30.03     39.88 o
  -4 -12  12      346.72      282.84     47.32 o
  -3 -12  12       13.68       71.12     40.09 o
  -2 -12  12      295.92      313.64     32.24 o
  -1 -12  12      105.04       85.30     27.47 o
   0 -12  12        6.88       -7.23     25.59 o
   1 -12  12      300.09      298.91     33.33 o
   2 -12  12     5440.30     5444.59    134.99 o
   3 -12  12      469.24      559.32     46.35 o
   4 -12  12       20.02       27.16     28.91 o
   5 -12  12       69.04       36.19     30.32 o
   6 -12  12      118.02      118.89     72.42 o
  -8 -11  12       10.88       -4.41     46.86 o
  -7 -11  12      169.52      116.73     69.69 o
  -6 -11  12        0.30       15.46     41.41 o
  -5 -11  12        7.88       23.38     40.09 o
  -4 -11  12        0.25      -19.03     37.65 o
  -3 -11  12       63.59       25.35     39.63 o
  -2 -11  12      117.22       -5.35     38.03 o
  -1 -11  12      294.58      281.58     30.33 o
   0 -11  12     4451.31     4472.75     87.56 o
   1 -11  12       90.54       82.17     26.74 o
   2 -11  12       75.65       64.91     27.20 o
   3 -11  12        4.32      -24.86     25.71 o
   4 -11  12      185.02      158.32     29.61 o
   5 -11  12       35.96       87.30     29.34 o
   6 -11  12      188.93      191.46     39.05 o
  -9 -10  12      494.01      576.73     64.74 o
  -8 -10  12      190.85      161.54     49.76 o
  -7 -10  12      109.91       57.90     44.42 o
  -6 -10  12      250.41      152.93     44.32 o
  -5 -10  12       41.75       40.32     39.12 o
  -4 -10  12      345.92      360.12     46.80 o
  -3 -10  12       49.68       25.38     27.50 o
  -2 -10  12     1167.45     1218.02     61.09 o
  -1 -10  12        6.07      -22.31     23.68 o
   0 -10  12      416.02      393.30     31.06 o
   1 -10  12      436.77      434.97     43.71 o
   2 -10  12     2726.73     2679.25     65.22 o
   3 -10  12       81.12      152.23     45.42 o
   4 -10  12      238.80      192.54     29.96 o
   5 -10  12       79.72       46.53     28.29 o
   6 -10  12       98.78       44.91     40.22 o
   7 -10  12       61.27      120.15     38.86 o
  -9  -9  12       19.89      -10.18     45.38 o
  -8  -9  12        1.76        4.78     43.35 o
  -7  -9  12      210.40      269.19     38.78 o
  -6  -9  12     1634.48     1534.13     64.13 o
  -5  -9  12        0.28      -16.51     28.88 o
  -4  -9  12      822.82      704.18     43.00 o
  -3  -9  12        1.40       10.75     22.05 o
  -2  -9  12      170.15      115.59     28.00 o
  -1  -9  12        1.02       22.62     19.78 o
   0  -9  12      537.57      511.62     26.73 o
   1  -9  12      175.52      185.90     25.29 o
   2  -9  12     3145.71     2989.97     63.40 o
   3  -9  12      268.47      279.85     25.45 o
   4  -9  12      466.54      485.97     30.23 o
   5  -9  12      213.58      220.44     24.28 o
   6  -9  12     1222.32     1186.99     49.39 o
   7  -9  12       24.80       28.33     26.27 o
   8  -9  12      560.22      560.93     38.46 o
 -10  -8  12      907.89      849.97    101.12 o
  -9  -8  12      100.35       56.03     38.66 o
  -8  -8  12      224.30      249.91     39.64 o
  -7  -8  12        8.45        4.47     32.29 o
  -6  -8  12      915.05      996.83     42.49 o
  -5  -8  12      249.38      325.04     31.11 o
  -4  -8  12      434.22      446.51     29.76 o
  -3  -8  12      251.38      235.36     21.17 o
  -2  -8  12     1431.19     1541.76     53.67 o
  -1  -8  12        1.33       25.05     17.74 o
   0  -8  12     1906.24     2062.94     42.36 o
   1  -8  12       46.34       31.52     19.61 o
   2  -8  12     4817.38     4612.96     91.93 o
   3  -8  12        0.15        2.45     17.13 o
   4  -8  12       51.06       57.34     19.59 o
   5  -8  12        2.95      -13.16     19.72 o
   6  -8  12      205.20      259.66     28.32 o
   7  -8  12      536.45      540.75     34.85 o
   8  -8  12      186.73      169.19     30.20 o
   9  -8  12      201.29      211.16     41.36 o
 -10  -7  12       52.58      -12.49    114.79 o
  -9  -7  12      152.61      153.90     39.71 o
  -8  -7  12        2.69      -27.74     27.74 o
  -7  -7  12        9.24        1.88     30.23 o
  -6  -7  12     1679.43     1789.02     49.33 o
  -5  -7  12      169.72      156.24     23.58 o
  -4  -7  12    11389.79    11218.54    167.71 o
  -3  -7  12       15.74      -13.73     25.36 o
  -2  -7  12       91.58      104.93     16.89 o
  -1  -7  12        8.65        0.86     15.35 o
   0  -7  12        8.83       31.47     14.70 o
   1  -7  12        1.06       -0.37     18.80 o
   2  -7  12      954.08      910.97     27.42 o
   3  -7  12       69.37       61.59     18.07 o
   4  -7  12     3168.98     3093.71     55.68 o
   5  -7  12       17.94       43.57     20.03 o
   6  -7  12     3258.70     3212.85     67.25 o
   7  -7  12       67.16      103.61     25.92 o
   8  -7  12      286.40      291.28     31.39 o
   9  -7  12       41.27       27.82     28.09 o
 -10  -6  12      567.08      546.97     72.71 o
  -9  -6  12      244.56      345.01     39.84 o
  -8  -6  12       18.54      -27.44     27.44 o
  -7  -6  12       34.36        4.04     26.81 o
  -6  -6  12     2600.07     2607.52     65.38 o
  -5  -6  12      470.32      486.81     28.57 o
  -4  -6  12       10.84       20.33     26.12 o
  -3  -6  12      237.75      210.97     18.11 o
  -2  -6  12        4.08       -7.76     14.94 o
  -1  -6  12      141.81      113.15     17.52 o
   0  -6  12     2050.70     2085.16     40.85 o
   1  -6  12      173.35      184.27     14.88 o
   2  -6  12       50.44       34.27     14.16 o
   3  -6  12      680.17      653.11     25.11 o
   4  -6  12      100.45       85.90     18.30 o
   5  -6  12       17.32       36.16     23.98 o
   6  -6  12       88.69       92.88     23.54 o
   7  -6  12       43.27       45.35     22.64 o
   8  -6  12      162.35      181.40     28.60 o
   9  -6  12     1076.48     1044.73     55.00 o
  10  -6  12      387.16      367.76    135.97 o
 -10  -5  12      440.17      500.31     62.20 o
  -9  -5  12      338.62      390.51     37.03 o
  -8  -5  12      746.98      753.75     36.64 o
  -7  -5  12        2.70      -33.61     33.61 o
  -6  -5  12     1012.07     1042.04     37.46 o
  -5  -5  12      104.97      107.73     22.93 o
  -4  -5  12     4617.24     4356.82     81.10 o
  -3  -5  12      179.82      180.42     15.22 o
  -2  -5  12      369.30      327.85     20.07 o
  -1  -5  12      178.52      166.66     18.44 o
   0  -5  12      121.03       95.10     17.27 o
   1  -5  12      133.38      116.48     16.35 o
   2  -5  12      423.01      487.22     21.78 o
   3  -5  12      159.33      152.11     16.63 o
   4  -5  12     1757.20     1728.13     37.20 o
   5  -5  12      578.32      573.03     28.98 o
   6  -5  12     3041.22     2909.97     67.90 o
   7  -5  12      651.16      690.74     37.79 o
   8  -5  12      219.67      213.62     27.77 o
   9  -5  12      398.78      433.68     35.11 o
  10  -5  12        5.03       28.39     34.06 o
 -10  -4  12      760.54      792.32     55.05 o
  -9  -4  12      146.48      124.57     32.32 o
  -8  -4  12       12.93       10.70     24.13 o
  -7  -4  12      462.03      401.82     28.95 o
  -6  -4  12     1157.56     1178.74     55.26 o
  -5  -4  12      459.26      394.75     26.22 o
  -4  -4  12      509.61      510.61     23.00 o
  -3  -4  12       66.97       43.31     14.82 o
  -2  -4  12      290.62      295.73     21.28 o
  -1  -4  12       25.30       24.04     16.17 o
   0  -4  12      166.46      167.83     17.62 o
   1  -4  12       12.71       10.62     14.61 o
   2  -4  12      199.88      222.54     17.98 o
   3  -4  12     1955.99     1935.58     39.95 o
   4  -4  12     1974.75     1909.18     56.83 o
   5  -4  12      143.29      129.73     19.62 o
   6  -4  12     2469.33     2560.11     50.84 o
   7  -4  12     1051.77     1056.11     55.87 o
   8  -4  12      279.97      299.76     29.76 o
   9  -4  12      844.35      831.46     45.33 o
  10  -4  12      574.48      454.70     36.67 o
 -10  -3  12      535.86      547.63     64.98 o
  -9  -3  12     1011.24     1079.46     59.17 o
  -8  -3  12       12.29      -10.11     26.63 o
  -7  -3  12      217.77      263.00     26.61 o
  -6  -3  12     5226.16     5219.92     83.95 o
  -5  -3  12        8.45      -13.30     18.82 o
  -4  -3  12      876.37      908.52     39.33 o
  -3  -3  12       78.05       87.95     15.49 o
  -2  -3  12      659.70      638.32     22.90 o
  -1  -3  12        0.17       13.04     15.25 o
   0  -3  12     3022.35     2727.15     49.62 o
   1  -3  12      212.08      207.41     16.90 o
   2  -3  12     1909.67     1877.72     37.97 o
   3  -3  12        8.24       23.85     15.68 o
   4  -3  12     1357.03     1423.22     47.67 o
   5  -3  12      338.37      351.02     23.96 o
   6  -3  12     2378.22     2392.78     55.82 o
   7  -3  12       16.41       22.49     19.91 o
   8  -3  12      118.99      193.12     27.00 o
   9  -3  12      804.19      791.45     41.38 o
  10  -3  12     1541.58     1495.88     60.13 o
  11  -3  12      182.81      169.20     33.12 o
 -11  -2  12      481.39      640.89     94.29 o
 -10  -2  12      351.14      375.50     46.75 o
  -9  -2  12        0.01      -34.71     34.71 o
  -8  -2  12       70.90       75.82     27.86 o
  -7  -2  12      364.95      348.15     27.66 o
  -6  -2  12        0.12      -13.98     20.07 o
  -5  -2  12      196.55      194.31     33.10 o
  -4  -2  12      285.36      243.40     20.85 o
  -3  -2  12        2.97      -12.00     14.27 o
  -2  -2  12     3081.06     3138.82     48.94 o
  -1  -2  12      170.47      170.64     17.33 o
   0  -2  12      475.55      433.15     29.65 o
   1  -2  12       80.99       81.79     15.64 o
   2  -2  12      538.54      473.01     20.52 o
   3  -2  12      750.54      681.42     23.85 o
   4  -2  12      254.50      238.79     20.76 o
   5  -2  12        0.07        6.58     18.12 o
   6  -2  12       15.92        6.34     20.98 o
   7  -2  12      866.16      832.97     36.46 o
   8  -2  12       97.54       92.80     22.40 o
   9  -2  12      235.03      251.27     30.24 o
  10  -2  12      106.34      133.26     34.09 o
  11  -2  12       12.75       38.46     38.86 o
 -11  -1  12      127.77       70.40     52.07 o
 -10  -1  12      439.94      422.75     47.57 o
  -9  -1  12      342.24      349.23     41.42 o
  -8  -1  12       32.23       35.33     30.84 o
  -7  -1  12      128.51      119.18     26.47 o
  -6  -1  12     1563.01     1531.83     44.27 o
  -5  -1  12      292.34      283.23     22.70 o
  -4  -1  12     1027.14      963.91     33.10 o
  -3  -1  12        8.06       -2.17     14.52 o
  -2  -1  12     1287.59     1358.24     31.83 o
  -1  -1  12      676.68      623.55     23.87 o
   0  -1  12     3181.38     2850.23     49.34 o
   1  -1  12       43.23       44.42     14.90 o
   2  -1  12      647.91      548.00     20.88 o
   3  -1  12        7.98       15.09     14.30 o
   4  -1  12      971.32     1013.02     33.85 o
   5  -1  12       23.13       38.03     16.79 o
   6  -1  12      497.45      502.06     27.38 o
   7  -1  12      322.21      295.00     23.24 o
   8  -1  12      912.79      885.87     37.03 o
   9  -1  12       15.40       -4.63     25.08 o
  10  -1  12      702.91      711.06     43.13 o
  11  -1  12      409.26      448.92     48.73 o
 -10   0  12      122.14      147.23     39.87 o
  -9   0  12       85.34       98.50     71.16 o
  -8   0  12      764.53      803.28    109.46 o
  -7   0  12      517.07      612.14     35.34 o
  -6   0  12      865.40      792.36     36.29 o
  -5   0  12       22.01       34.18     24.87 o
  -4   0  12     3435.70     3428.61     58.86 o
  -3   0  12        1.17        5.81     15.01 o
  -2   0  12    23512.84    24585.66    272.30 o
  -1   0  12        7.15       -8.05     12.57 o
   0   0  12     4900.85     4687.90     72.76 o
   1   0  12      225.21      217.51     19.61 o
   2   0  12      449.92      412.39     18.91 o
   3   0  12       43.83       40.08     15.58 o
   4   0  12      219.02      200.50     19.27 o
   5   0  12        6.74       -1.13     15.82 o
   6   0  12        1.10      -16.77     16.77 o
   7   0  12     1532.56     1696.58     42.09 o
   8   0  12     1061.43     1036.29     35.86 o
   9   0  12      120.41       93.30     26.20 o
  10   0  12      209.37      268.88     26.48 o
  11   0  12      295.92      332.34     40.57 o
 -10   1  12        0.97      -35.22     35.22 o
  -9   1  12        9.04        2.70     33.24 o
  -8   1  12       27.07       61.86     31.96 o
  -7   1  12      207.13      243.81     33.39 o
  -6   1  12     1029.92     1002.18     40.38 o
  -5   1  12      126.07      152.70     20.09 o
  -4   1  12      589.10      537.56     24.12 o
  -3   1  12      416.92      403.94     20.95 o
  -2   1  12       30.54       35.39     13.55 o
  -1   1  12      312.21      304.03     16.39 o
   0   1  12     4502.44     4159.79     62.38 o
   1   1  12       69.26       67.22     14.48 o
   2   1  12      340.26      362.73     19.38 o
   3   1  12      113.88      115.25     16.94 o
   4   1  12       15.31       34.41     14.89 o
   5   1  12      428.53      336.33     20.43 o
   6   1  12       39.92       36.85     17.45 o
   7   1  12     1896.37     1951.79     44.25 o
   8   1  12      290.85      315.15     24.95 o
   9   1  12      219.13      277.27     26.35 o
  10   1  12      558.60      537.73     40.64 o
  11   1  12       13.06       28.97     32.50 o
 -10   2  12       10.49       17.80     36.75 o
  -9   2  12     1449.72     1541.54     94.34 o
  -8   2  12     1305.31     1312.57     82.61 o
  -7   2  12        1.33      -19.31     27.32 o
  -6   2  12      281.11      294.59     31.81 o
  -5   2  12      195.85      226.81     23.78 o
  -4   2  12     1245.92     1399.52     36.65 o
  -3   2  12      149.63      187.05     16.75 o
  -2   2  12    11432.35    11507.86    133.98 o
  -1   2  12        2.46       -2.82     12.05 o
   0   2  12     2441.65     2472.81     40.16 o
   1   2  12        6.94       11.88     15.40 o
   2   2  12      313.22      337.95     18.98 o
   3   2  12       95.55      100.06     14.60 o
   4   2  12     1357.04     1321.69     33.20 o
   5   2  12      187.25      171.61     18.00 o
   6   2  12       35.09       31.64     17.47 o
   7   2  12     1805.15     1743.93     42.20 o
   8   2  12      408.53      360.85     25.12 o
   9   2  12     1426.26     1449.35     43.62 o
  10   2  12      391.94      387.97     29.76 o
  11   2  12      398.75      446.16     30.97 o
 -10   3  12       83.42       53.84     37.66 o
  -9   3  12      185.75      202.95     37.93 o
  -8   3  12       53.45       57.69     31.48 o
  -7   3  12      469.30      417.56     57.47 o
  -6   3  12      239.57      196.49     29.58 o
  -5   3  12       46.84       31.06     36.48 o
  -4   3  12       53.29       64.73     18.17 o
  -3   3  12     1081.12     1137.79     31.92 o
  -2   3  12      531.69      652.85     24.70 o
  -1   3  12        6.38       18.30     11.63 o
   0   3  12     6111.89     6709.91     91.17 o
   1   3  12       68.59       92.92     15.70 o
   2   3  12      296.10      567.94     19.40 o
   3   3  12        1.22        3.29     12.87 o
   4   3  12      943.29     1019.57     29.60 o
   5   3  12      910.34      956.30     35.55 o
   6   3  12     1784.06     1792.84     40.59 o
   7   3  12      927.26     1009.99     43.21 o
   8   3  12     1326.52     1394.26     40.75 o
   9   3  12       57.26       85.09     22.83 o
  10   3  12      491.49      470.83     30.93 o
  11   3  12      209.10      204.40     29.10 o
  12   3  12      145.64       88.70     51.15 o
 -10   4  12      140.38      182.77     40.40 o
  -9   4  12      377.10      425.28     44.52 o
  -8   4  12      822.93      870.42     72.48 o
  -7   4  12       51.18       86.59     51.65 o
  -6   4  12     2440.70     2523.94     70.09 o
  -5   4  12       20.45        3.72     27.61 o
  -4   4  12     2105.65     2096.39     66.31 o
  -3   4  12       14.36        7.42     14.36 o
  -2   4  12     1769.38     1790.09     36.89 o
  -1   4  12       45.14       50.60     13.06 o
   0   4  12     2486.46     2508.02     43.81 o
   1   4  12      248.32      264.16     19.04 o
   2   4  12     1872.49     1792.86     33.38 o
   3   4  12        9.71       28.59     13.02 o
   4   4  12     9765.60     9593.69    115.04 o
   5   4  12      552.48      519.99     22.57 o
   6   4  12     1320.94     1290.27     35.92 o
   7   4  12      335.96      332.43     23.21 o
   8   4  12      686.93      638.35     30.76 o
   9   4  12      807.48      784.67     33.31 o
  10   4  12      492.89      584.46     32.49 o
  11   4  12      424.22      459.73     32.98 o
  12   4  12      115.62       38.49     41.36 o
 -10   5  12       14.86       21.30     36.66 o
  -9   5  12        0.03      -16.24     32.50 o
  -8   5  12     2470.35     2403.55     75.46 o
  -7   5  12       69.05       39.40     29.32 o
  -6   5  12       11.76       10.64     29.70 o
  -5   5  12      300.22      285.45     34.18 o
  -4   5  12      105.46      134.76     25.12 o
  -3   5  12      125.52      104.82     21.75 o
  -2   5  12      151.99      252.47     21.22 o
  -1   5  12        6.41       20.92     16.02 o
   0   5  12     1422.14     1454.35     39.06 o
   1   5  12      272.99      278.03     29.98 o
   2   5  12     7718.78     7701.57     91.99 o
   3   5  12        2.25       -7.39     12.31 o
   4   5  12      204.59      195.27     16.45 o
   5   5  12       25.53       24.78     15.46 o
   6   5  12     1217.72     1128.71     34.08 o
   7   5  12       12.35        8.35     17.69 o
   8   5  12      407.12      443.79     26.36 o
   9   5  12        0.07      -18.33     20.98 o
  10   5  12      738.48      689.81     37.38 o
  11   5  12      679.75      706.08     37.43 o
[truncated: 263,281 more chars]
